# Supplementary material for: Repeat-Induced Point Mutation and Gene Conversion Coinciding with Heterochromatin Shape the Genome of a Plant-Pathogenic Fungus
Source: mBio. 2023 Apr 24;14(3):e03290-22. doi: 10.1128/mbio.03290-22 (PMC10294615; doi:10.1128/mbio.03290-22)
Supplement: TABLE S1 [file mbio.03290-22-s0002.xlsx]

## Sheet: Table_S1A
Table S1A: List of all crossover and associated gene conversions.
tetrad	chromosome	position (bp)	CO_type*	chromatids	GC associated tract length	Number of GC associated markers	snp start out	snp start in	snp end in	snp end out		*for detailed classification of CO types, please see Anderson et al. 2011
A01-6	1	480105	0	[2, 3]	0	0	479987	480223	479987	479987
A01-6	1	1.54782e+06	0	[1, 3]	0	0	1547503	1548132	1547503	1547503
A01-6	1	2.03928e+06	1	[1, 3]	247	1	2039082	2039232	2039082	2039082
A01-6	1	5.9199e+06	1	[1, 3]	125.5	1	5919725	5919946	5919725	5919725
A01-6	2	282756	0	[1, 2]	0	0	280968	284545	280968	280968
A01-6	2	379459	1	[2, 3]	1691.5	7	380246	380363	380246	380246
A01-6	2	615291	1	[2, 3]	211.5	1	615106	615265	615106	615106
A01-6	2	1.25167e+06	4	[2, 3]	12558.5	4	1244754	1246020	1244754	1244754
A01-6	2	2425337	0	[1, 2]	0	0	2425136	2425538	2425136	2425136
A01-6	2	3.46616e+06	1	[1, 2]	473	1	3465901	3465953	3465901	3465901
A01-6	3	147168	0	[1, 2]	0	0	146792	147544	146792	146792
A01-6	3	208108	0	[2, 3]	0	0	207452	208765	207452	207452
A01-6	3	3.12166e+06	0	[2, 4]	0	0	3121382	3121929	3121382	3121382
A01-6	3	3228040	0	[1, 3]	0	0	3227636	3228444	3227636	3227636
A01-6	4	427892	1	[1, 4]	395.5	3	427606	427782	427606	427606
A01-6	4	558110	0	[1, 4]	0	0	558039	558182	558039	558039
A01-6	4	791535	1	[2, 4]	339.5	1	791272	791459	791272	791272
A01-6	4	1916545	0	[2, 4]	0	0	1916329	1916761	1916329	1916329
A01-6	4	2.43455e+06	1	[1, 4]	224.5	2	2434325	2434554	2434325	2434325
A01-6	4	2605406	0	[1, 2]	0	0	2605134	2605678	2605134	2605134
A01-6	5	139717	0	[2, 4]	0	0	139578	139856	139578	139578
A01-6	5	379886	0	[3, 4]	0	0	379025	380746	379025	379025
A01-6	5	1.92835e+06	0	[1, 2]	0	0	1927677	1929024	1927677	1927677
A01-6	5	2.44962e+06	0	[1, 3]	0	0	2449463	2449768	2449463	2449463
A01-6	6	303865	0	[1, 4]	0	0	303516	304214	303516	303516
A01-6	6	1.28736e+06	0	[2, 4]	0	0	1286502	1288215	1286502	1286502
A01-6	6	1.55104e+06	0	[1, 3]	0	0	1550634	1551443	1550634	1550634
A01-6	7	46473	0	[2, 4]	0	0	46244	46702	46244	46244
A01-6	7	854138	0	[1, 4]	0	0	853978	854297	853978	853978
A01-6	8	340250	1	[1, 3]	310.5	3	339925	340264	339925	339925
A01-6	8	2.06167e+06	1	[3, 4]	835.5	1	2061558	2062611	2061558	2061558
A01-6	9	778508	0	[3, 4]	0	0	778248	778769	778248	778248
A01-6	9	1.47056e+06	1	[1, 2]	230.5	3	1470330	1470568	1470330	1470330
A01-6	9	1685402	0	[1, 4]	0	0	1685085	1685719	1685085	1685085
A01-6	10	194642	1	[1, 4]	410.5	4	194327	194547	194327	194327
A01-6	10	987267	0	[2, 3]	0	0	986994	987540	986994	986994
A01-6	10	1544976	0	[2, 3]	0	0	1544830	1545122	1544830	1544830
A01-6	11	224934	0	[1, 4]	0	0	224315	225554	224315	224315
A01-6	11	762516	3	[1, 3]	3461	1	764106	764388	764106	764106
A01-6	11	779022	1	[2, 4]	936.5	3	778164	778944	778164	778164
A01-6	11	795463	4	[2, 3]	555	3	795075	795296	795075	795075
A01-6	11	800735	4	[2, 3]	9704.5	18	795811	795954	795811	795811
A01-6	11	1461931	0	[1, 3]	0	0	1461725	1462137	1461725	1461725
A01-6	12	48066.8	3	[2, 4]	189.5	1	47976	48347	47976	47976
A01-6	12	305346	1	[2, 4]	202	2	305082	305407	305082	305082
A01-6	12	518515	4	[2, 4]	2916.5	26	517004	517109	517004	517004
A01-6	12	744804	1	[1, 2]	4421.5	3	746969	747061	746969	746969
A01-6	12	1393318	1	[1, 4]	950	2	1393268	1394318	1393268	1393268
A01-6	13	113647	0	[2, 4]	0	0	113384	113910	113384	113384
A01-6	13	587516	1	[2, 3]	79	1	587472	587480	587472	587472
A01-6	13	1.13576e+06	0	[1, 2]	0	0	1135568	1135949	1135568	1135568
A01-6	14	667830	0	[1, 4]	0	0	667608	668052	667608	667608
A01-6	16	91842	1	[2, 3]	194	2	91815	92063	91815	91815
A01-6	19	75381.5	0	[2, 3]	0	0	74675	76088	74675	74675
A01-6	21	193659	0	[1, 2]	0	0	193468	193850	193468	193468
A01-6	21	294880	1	[1, 3]	35	1	294880	294915	294880	294880
A03-4	1	3658950	0	[3, 4]	0	0	3658703	3659197	3658703	3659197
A03-4	1	152293	0	[1, 4]	0	0	151939	152647	151939	152647
A03-4	1	2859932	0	[1, 2]	0	0	2859299	2860565	2859299	2860565
A03-4	1	4.72539e+06	0	[3, 4]	0	0	4725258	4725531	4725258	4725531
A03-4	1	2011189	0	[1, 2]	0	0	2010179	2012199	2010179	2012199
A03-4	1	5.80104e+06	1	[2, 4]	525.5	1	5801251	5801349	5800298	5801251
A03-4	1	495187	1	[1, 3]	173.5	2	495219	495328	494993	495207
A03-4	2	62384	0	[3, 4]	0	0	61700	63068	61700	63068
A03-4	2	704545	0	[2, 3]	0	0	704113	704977	704113	704977
A03-4	2	1.24548e+06	4	[2, 3]	664.5	5	1244754	1245532	1245815	1245823
A03-4	2	3.73398e+06	0	[1, 4]	0	0	3733513	3734450	3733513	3734450
A03-4	2	1966282	1	[1, 3]	339	1	1966381	1966522	1965844	1966381
A03-4	2	1254505	4	[2, 3]	17372	16	1245815	1245823	1263441	1263507
A03-4	3	1.175e+06	0	[2, 3]	0	0	1174909	1175094	1174909	1175094
A03-4	3	3.1295e+06	1	[1, 4]	1134.5	1	3128721	3129143	3129143	3130990
A03-4	3	299054	1	[2, 3]	287	2	299138	299258	298692	299130
A03-4	4	93377	0	[1, 4]	0	0	92252	94502	92252	94502
A03-4	4	2425505	0	[3, 4]	0	0	2425399	2425611	2425399	2425611
A03-4	4	2.77402e+06	1	[2, 4]	110.5	2	2774049	2774109	2773919	2774018
A03-4	5	152095	1	[3, 4]	427	2	152305	152312	151607	152156
A03-4	5	1850013	0	[3, 4]	0	0	1849595	1850431	1849595	1850431
A03-4	5	294793	1	[3, 4]	619	5	294906	295299	294378	294589
A03-4	5	2.32384e+06	0	[1, 2]	0	0	2323547	2324126	2323547	2324126
A03-4	6	2515932	0	[1, 2]	0	0	2515663	2516201	2515663	2516201
A03-4	6	180561	1	[1, 2]	85.5	1	180452	180584	180584	180623
A03-4	6	899903	0	[3, 4]	0	0	898714	901092	898714	901092
A03-4	7	406576	0	[1, 4]	0	0	405591	407561	405591	407561
A03-4	7	2.27754e+06	0	[2, 3]	0	0	2276967	2278106	2276967	2278106
A03-4	7	1.33512e+06	3	[2, 3]	385.5	4	1335257	1335378	1334890	1334974
A03-4	8	461996	0	[1, 4]	0	0	461949	462044	461949	462044
A03-4	8	2.13798e+06	0	[1, 2]	0	0	2137765	2138202	2137765	2138202
A03-4	8	851343	1	[1, 4]	630	4	851550	851766	850611	851445
A03-4	9	787731	0	[3, 4]	0	0	786995	788467	786995	788467
A03-4	9	400528	4	[1, 2]	5597	2	397724	397736	408852	408869
A03-4	9	997612	0	[1, 2]	0	0	997254	997970	997254	997970
A03-4	10	621678	0	[3, 4]	0	0	621237	622118	621237	622118
A03-4	10	194329	1	[3, 4]	216.5	1	194114	194327	194327	194547
A03-4	10	1509617	0	[1, 4]	0	0	1508577	1510657	1508577	1510657
A03-4	11	90188	1	[3, 4]	696	1	90131	90941	89549	90131
A03-4	11	1.51701e+06	0	[3, 4]	0	0	1515957	1518070	1515957	1518070
A03-4	11	893812	0	[3, 4]	0	0	892438	895186	892438	895186
A03-4	12	1.30934e+06	0	[3, 4]	0	0	1308928	1309753	1308928	1309753
A03-4	12	1120922	0	[1, 4]	0	0	1120707	1121137	1120707	1121137
A03-4	12	578971	1	[2, 3]	76	1	578993	579025	578873	578993
A03-4	13	588887	1	[1, 4]	181.5	1	588788	588804	588804	589151
A03-4	14	144684	0	[1, 4]	0	0	143912	145456	143912	145456
A03-4	14	666653	0	[1, 2]	0	0	666589	666717	666589	666717
A03-4	14	263522	0	[1, 4]	0	0	256512	270533	256512	270533
A03-4	16	272360	1	[1, 4]	945	3	272794	272870	271248	272526
A03-4	17	244742	1	[1, 2]	231	2	244762	244954	244513	244741
A03-4	19	389706	0	[1, 4]	0	0	389361	390052	389361	390052
A03-4	19	204212	0	[1, 4]	0	0	203923	204501	203923	204501
A03-8	1	251340	0	[1, 4]	0	0	251049	251630	251049	251049
A03-8	1	777788	0	[3, 4]	0	0	777116	778460	777116	777116
A03-8	1	5.92074e+06	1	[3, 4]	404.5	1	5920427	5920647	5920427	5920427
A03-8	2	693940	1	[1, 2]	271.5	1	694026	694126	694026	694026
A03-8	2	1263191	0	[3, 4]	0	0	1262941	1263441	1262941	1262941
A03-8	2	1486032	0	[3, 4]	0	0	1485727	1486337	1485727	1485727
A03-8	2	1.4922e+06	1	[3, 4]	288.5	4	1491983	1492136	1491983	1491983
A03-8	2	2.04298e+06	0	[1, 2]	0	0	2042473	2043478	2042473	2042473
A03-8	2	3076987	0	[3, 4]	0	0	3076498	3077476	3076498	3076498
A03-8	2	3650736	0	[1, 2]	0	0	3650607	3650865	3650607	3650607
A03-8	3	109450	0	[2, 3]	0	0	109396	109505	109396	109396
A03-8	3	2927352	0	[3, 4]	0	0	2927184	2927520	2927184	2927184
A03-8	3	3194657	1	[1, 2]	215	2	3194613	3194916	3194613	3194613
A03-8	4	27802.5	0	[1, 2]	0	0	27300	28305	27300	27300
A03-8	4	579678	0	[1, 2]	0	0	579564	579793	579564	579564
A03-8	4	1404952	0	[2, 4]	0	0	1404450	1405454	1404450	1404450
A03-8	4	2.61474e+06	0	[1, 3]	0	0	2614511	2614964	2614511	2614511
A03-8	5	1.05968e+06	0	[1, 2]	0	0	1059299	1060054	1059299	1059299
A03-8	5	2.74537e+06	1	[3, 4]	270	5	2745188	2745285	2745188	2745188
A03-8	6	263801	0	[1, 2]	0	0	263695	263907	263695	263695
A03-8	6	842924	1	[1, 2]	660	2	842549	842638	842549	842549
A03-8	6	2.61736e+06	0	[1, 3]	0	0	2617142	2617585	2617142	2617142
A03-8	7	661002	0	[1, 4]	0	0	660707	661298	660707	660707
A03-8	7	1.90976e+06	0	[2, 3]	0	0	1909602	1909923	1909602	1909602
A03-8	8	341766	0	[1, 2]	0	0	341510	342021	341510	341510
A03-8	8	2224831	0	[1, 2]	0	0	2224663	2224999	2224663	2224663
A03-8	9	226600	1	[1, 2]	585.5	1	226570	227216	226570	226570
A03-8	9	811876	1	[3, 4]	386	3	812048	812090	812048	812048
A03-8	9	1470018	0	[3, 4]	0	0	1469706	1470330	1469706	1469706
A03-8	10	275303	0	[1, 2]	0	0	274810	275796	274810	274810
A03-8	10	1280780	0	[1, 3]	0	0	1280584	1280976	1280584	1280584
A03-8	11	168630	0	[1, 2]	0	0	168173	169087	168173	168173
A03-8	11	1461238	0	[1, 4]	0	0	1460751	1461725	1460751	1460751
A03-8	12	582690	0	[1, 4]	0	0	582045	583336	582045	582045
A03-8	12	1304380	0	[1, 3]	0	0	1303822	1304938	1303822	1303822
A03-8	13	123064	0	[3, 4]	0	0	122114	124015	122114	122114
A03-8	13	837065	0	[2, 3]	0	0	836866	837264	836866	836866
A03-8	15	469384	0	[1, 2]	0	0	469116	469651	469116	469116
A03-8	16	133352	1	[1, 2]	207	3	133311	133601	133311	133311
A03-8	17	118962	0	[2, 3]	0	0	118859	119066	118859	118859
A03-8	19	203883	1	[1, 2]	293.5	2	203693	203780	203693	203693
A03-9	1	286849	0	[1, 2]	0	0	286324	287374	286324	286324
A03-9	1	870402	0	[1, 4]	0	0	870271	870532	870271	870271
A03-9	1	2856419	0	[2, 4]	0	0	2855999	2856839	2855999	2855999
A03-9	1	3.6504e+06	0	[1, 2]	0	0	3649967	3650830	3649967	3649967
A03-9	1	3.95972e+06	0	[3, 4]	0	0	3959595	3959844	3959595	3959595
A03-9	1	5.64341e+06	1	[3, 4]	299.5	3	5643432	5643679	5643432	5643432
A03-9	1	5.92184e+06	1	[3, 4]	72	1	5921765	5921834	5921765	5921765
A03-9	2	77306.5	0	[3, 4]	0	0	77188	77425	77188	77188
A03-9	2	417533	1	[1, 2]	70.5	1	417444	417552	417444	417444
A03-9	2	1974167	0	[3, 4]	0	0	1974090	1974244	1974090	1974090
A03-9	2	3767933	0	[1, 2]	0	0	3767828	3768038	3767828	3767828
A03-9	3	170280	0	[3, 4]	0	0	169616	170944	169616	169616
A03-9	3	672864	0	[2, 4]	0	0	671917	673810	671917	671917
A03-9	3	1866216	0	[2, 4]	0	0	1866081	1866351	1866081	1866081
A03-9	3	3187943	0	[1, 2]	0	0	3187722	3188164	3187722	3187722
A03-9	4	35691.5	0	[1, 4]	0	0	35425	35958	35425	35425
A03-9	4	380602	1	[3, 4]	513.5	3	380543	381175	380543	380543
A03-9	4	1.78759e+06	0	[3, 4]	0	0	1786745	1788426	1786745	1786745
A03-9	4	2.37188e+06	0	[2, 3]	0	0	2371586	2372171	2371586	2371586
A03-9	5	210615	1	[2, 3]	406.5	4	210751	210885	210751	210751
A03-9	5	1.90789e+06	0	[1, 4]	0	0	1907609	1908162	1907609	1907609
A03-9	5	2550840	1	[1, 4]	226	2	2550690	2550764	2550690	2550690
A03-9	6	237120	0	[3, 4]	0	0	236985	237255	236985	236985
A03-9	6	972702	0	[1, 2]	0	0	972383	973022	972383	972383
A03-9	6	2.24938e+06	0	[3, 4]	0	0	2249186	2249577	2249186	2249186
A03-9	7	428243	1	[2, 3]	214.5	1	428192	428509	428192	428192
A03-9	7	2.11992e+06	0	[2, 4]	0	0	2119114	2120721	2119114	2119114
A03-9	8	472734	1	[1, 4]	102	1	472617	472748	472617	472617
A03-9	8	2.23181e+06	0	[1, 4]	0	0	2231667	2231952	2231667	2231667
A03-9	9	215304	0	[1, 2]	0	0	215014	215593	215014	215014
A03-9	9	527737	0	[1, 3]	0	0	527584	527890	527584	527584
A03-9	9	1.68433e+06	0	[1, 4]	0	0	1683806	1684859	1683806	1683806
A03-9	10	257930	0	[3, 4]	0	0	257699	258161	257699	257699
A03-9	10	1366266	0	[1, 2]	0	0	1365930	1366602	1365930	1365930
A03-9	11	161417	1	[1, 2]	380	2	161506	161708	161506	161506
A03-9	11	1461238	0	[1, 4]	0	0	1460751	1461725	1460751	1460751
A03-9	12	547587	0	[1, 4]	0	0	547327	547847	547327	547327
A03-9	12	1298214	0	[2, 4]	0	0	1298148	1298280	1298148	1298148
A03-9	13	266567	1	[1, 2]	527.5	1	266702	266959	266702	266702
A03-9	13	980490	0	[3, 4]	0	0	980451	980529	980451	980451
A03-9	15	469746	1	[3, 4]	725	4	469680	470537	469680	469680
A03-9	16	96991.2	3	[1, 4]	843.5	1	97232	97594	97232	97232
A03-9	17	110758	1	[1, 4]	59	1	110688	110768	110688	110688
A03-9	19	70691.2	1	[1, 4]	525.5	3	70331	70526	70331	70331
A03-9	21	60819	0	[2, 3]	0	0	60715	60923	60715	60715
A04-4	1	494364	0	[3, 4]	0	0	494107	494620	494107	494107
A04-4	1	886009	1	[3, 4]	1239.5	1	884378	886400	884378	884378
A04-4	1	1418313	0	[2, 4]	0	0	1417796	1418830	1417796	1417796
A04-4	1	1.60045e+06	0	[2, 3]	0	0	1599712	1601181	1599712	1599712
A04-4	1	1.99387e+06	1	[2, 3]	1057	2	1993416	1995382	1993416	1993416
A04-4	1	2.65687e+06	0	[1, 3]	0	0	2656804	2656943	2656804	2656804
A04-4	1	3.98337e+06	0	[1, 3]	0	0	3983002	3983729	3983002	3983002
A04-4	1	5814952	0	[2, 3]	0	0	5814813	5815091	5814813	5814813
A04-4	2	88354	0	[1, 4]	0	0	87991	88717	87991	87991
A04-4	2	419566	0	[1, 2]	0	0	419375	419757	419375	419375
A04-4	2	1.04857e+06	0	[1, 2]	0	0	1047099	1050032	1047099	1047099
A04-4	2	1245220	0	[3, 4]	0	0	1244754	1245686	1244754	1244754
A04-4	2	1.9739e+06	0	[1, 2]	0	0	1973701	1974090	1973701	1973701
A04-4	2	3.42135e+06	1	[1, 3]	795.5	1	3420765	3421131	3420765	3420765
A04-4	2	3.64958e+06	0	[1, 3]	0	0	3649395	3649762	3649395	3649395
A04-4	3	142776	0	[2, 4]	0	0	142603	142950	142603	142603
A04-4	3	532876	0	[1, 4]	0	0	532649	533102	532649	532649
A04-4	3	1175169	0	[1, 2]	0	0	1175094	1175244	1175094	1175094
A04-4	3	2703020	1	[1, 3]	223	5	2702832	2702985	2702832	2702832
A04-4	3	3194657	1	[2, 4]	215	2	3194613	3194916	3194613	3194613
A04-4	4	657557	0	[1, 2]	0	0	657234	657880	657234	657234
A04-4	4	1690946	0	[3, 4]	0	0	1689593	1692299	1689593	1689593
A04-4	4	2.57622e+06	0	[3, 4]	0	0	2576026	2576423	2576026	2576026
A04-4	5	398108	1	[3, 4]	196.5	1	397831	398189	397831	397831
A04-4	5	2.26766e+06	1	[1, 2]	181	1	2267610	2267888	2267610	2267610
A04-4	5	2.56047e+06	1	[1, 2]	684.5	9	2560653	2560970	2560653	2560653
A04-4	5	2.77116e+06	0	[3, 4]	0	0	2770980	2771349	2770980	2770980
A04-4	6	340992	0	[1, 3]	0	0	340233	341752	340233	340233
A04-4	6	2071628	0	[3, 4]	0	0	2071190	2072066	2071190	2071190
A04-4	6	2.45999e+06	0	[2, 3]	0	0	2459842	2460129	2459842	2459842
A04-4	7	71095.5	0	[1, 3]	0	0	70127	72064	70127	70127
A04-4	7	850536	1	[2, 4]	124	1	850437	850512	850437	850437
A04-4	7	2.26054e+06	0	[1, 3]	0	0	2260070	2261019	2260070	2260070
A04-4	8	85867.5	0	[3, 4]	0	0	84938	86797	84938	84938
A04-4	8	478178	1	[2, 4]	511	1	478238	478629	478238	478238
A04-4	8	1.50491e+06	1	[2, 3]	280.5	1	1504608	1504940	1504608	1504608
A04-4	8	2.10196e+06	1	[3, 4]	443.5	3	2101679	2101789	2101679	2101679
A04-4	9	448304	1	[1, 2]	453.5	4	448333	448728	448333	448333
A04-4	9	1.27588e+06	1	[1, 4]	157	1	1275772	1275836	1275772	1275772
A04-4	9	1874362	0	[2, 4]	0	0	1874226	1874498	1874226	1874226
A04-4	10	258990	0	[3, 4]	0	0	258707	259272	258707	258707
A04-4	10	630354	1	[3, 4]	277	3	630139	630293	630139	630139
A04-4	10	1278242	1	[1, 2]	1334	1	1276491	1278659	1276491	1276491
A04-4	11	160606	1	[3, 4]	162	2	160540	160834	160540	160540
A04-4	11	522581	1	[1, 2]	179	1	522451	522532	522451	522451
A04-4	11	1205673	0	[3, 4]	0	0	1205155	1206191	1205155	1205155
A04-4	11	1.52099e+06	0	[1, 3]	0	0	1520593	1521394	1520593	1520593
A04-4	12	752394	0	[1, 2]	0	0	751510	753277	751510	751510
A04-4	12	967246	0	[1, 2]	0	0	964822	969669	964822	964822
A04-4	12	1.11505e+06	0	[1, 3]	0	0	1114639	1115452	1114639	1114639
A04-4	13	123362	0	[1, 2]	0	0	122709	124015	122709	122709
A04-4	13	1092707	0	[3, 4]	0	0	1091409	1094005	1091409	1091409
A04-4	14	145066	4	[3, 4]	923	3	143912	145298	143912	143912
A04-4	14	653084	1	[1, 4]	92.5	1	653080	653181	653080	653080
A04-4	15	278168	0	[3, 4]	0	0	278119	278218	278119	278119
A04-4	17	214600	0	[3, 4]	0	0	214411	214789	214411	214411
A04-4	19	61894.5	0	[2, 4]	0	0	61787	62002	61787	61787
A04-4	21	151524	1	[2, 4]	209	4	151399	151439	151399	151399
A05-3	1	277911	0	[1, 4]	0	0	277335	278487	277335	277335
A05-3	1	1.38296e+06	0	[1, 4]	0	0	1382494	1383421	1382494	1382494
A05-3	1	2856419	0	[2, 3]	0	0	2855999	2856839	2855999	2855999
A05-3	1	4133036	0	[2, 3]	0	0	4132851	4133221	4132851	4132851
A05-3	1	5646790	0	[1, 3]	0	0	5646017	5647563	5646017	5646017
A05-3	1	5906742	0	[1, 3]	0	0	5906706	5906778	5906706	5906706
A05-3	2	73196.8	1	[3, 4]	610.5	1	73119	73885	73119	73119
A05-3	2	689622	0	[2, 3]	0	0	689325	689918	689325	689325
A05-3	2	1373877	0	[2, 3]	0	0	1373716	1374038	1373716	1373716
A05-3	2	1858924	0	[2, 3]	0	0	1858491	1859357	1858491	1858491
A05-3	2	3047338	0	[2, 3]	0	0	3046693	3047983	3046693	3046693
A05-3	2	3.38281e+06	0	[3, 4]	0	0	3382595	3383026	3382595	3382595
A05-3	3	199227	1	[2, 4]	604.5	4	198879	198971	198879	198879
A05-3	3	473957	1	[2, 3]	202.5	1	473998	474119	473998	473998
A05-3	3	1307228	1	[2, 3]	348	2	1306771	1307337	1306771	1306771
A05-3	3	1877123	0	[2, 3]	0	0	1874481	1879765	1874481	1874481
A05-3	3	3128126	0	[2, 3]	0	0	3127973	3128279	3127973	3127973
A05-3	3	3.20624e+06	1	[2, 3]	436.5	3	3206200	3206716	3206200	3206200
A05-3	4	53416	0	[1, 4]	0	0	53097	53735	53097	53097
A05-3	4	932512	0	[1, 4]	0	0	930732	934292	930732	930732
A05-3	4	2174434	0	[1, 3]	0	0	2173783	2175085	2173783	2173783
A05-3	4	2374699	0	[1, 2]	0	0	2374397	2375001	2374397	2374397
A05-3	4	2570486	1	[3, 4]	84	1	2570515	2570541	2570515	2570515
A05-3	5	279278	0	[1, 3]	0	0	278361	280194	278361	278361
A05-3	5	767411	0	[3, 4]	0	0	767279	767543	767279	767279
A05-3	5	2103330	0	[1, 2]	0	0	2102771	2103889	2102771	2102771
A05-3	5	2.558e+06	0	[3, 4]	0	0	2557808	2558191	2557808	2557808
A05-3	6	251704	0	[1, 2]	0	0	250387	253021	250387	250387
A05-3	6	970752	0	[1, 4]	0	0	970627	970878	970627	970627
A05-3	6	2.40112e+06	0	[1, 4]	0	0	2400941	2401294	2400941	2400941
A05-3	7	371406	0	[1, 2]	0	0	370954	371859	370954	370954
A05-3	7	525482	0	[2, 4]	0	0	525381	525583	525381	525381
A05-3	7	2.20192e+06	1	[1, 4]	372.5	1	2201785	2202425	2201785	2201785
A05-3	8	371807	0	[2, 3]	0	0	371471	372143	371471	371471
A05-3	8	903232	1	[2, 4]	740	1	902335	903389	902335	902335
A05-3	8	2049920	0	[1, 3]	0	0	2049649	2050191	2049649	2049649
A05-3	9	268892	1	[1, 4]	422	1	268735	269471	268735	268735
A05-3	9	489555	0	[2, 3]	0	0	488555	490555	488555	488555
A05-3	9	1.28261e+06	1	[1, 3]	243.5	1	1282287	1282693	1282287	1282287
A05-3	9	1.79906e+06	0	[3, 4]	0	0	1798827	1799286	1798827	1798827
A05-3	10	196974	0	[2, 3]	0	0	196592	197357	196592	196592
A05-3	10	1.1294e+06	1	[1, 4]	380.5	1	1129426	1129758	1129426	1129426
A05-3	10	1379198	0	[1, 4]	0	0	1379116	1379280	1379116	1379116
A05-3	11	487181	0	[1, 4]	0	0	485970	488392	485970	485970
A05-3	11	1.33548e+06	1	[1, 4]	659.5	5	1335453	1336160	1335453	1335453
A05-3	11	1508598	1	[1, 4]	216	3	1508700	1508712	1508700	1508700
A05-3	12	553112	0	[2, 3]	0	0	552754	553471	552754	552754
A05-3	12	1284749	0	[2, 4]	0	0	1284111	1285387	1284111	1284111
A05-3	13	131449	0	[2, 3]	0	0	131244	131654	131244	131244
A05-3	13	982106	1	[1, 2]	615	7	981481	982117	981481	981481
A05-3	15	180482	0	[2, 3]	0	0	180449	180514	180449	180449
A05-3	16	272100	0	[2, 3]	0	0	271674	272526	271674	271674
A05-3	16	479436	1	[1, 2]	560	1	479038	479273	479038	479038
A05-3	17	221733	1	[1, 2]	274.5	4	221542	221650	221542	221542
A05-3	19	66145	1	[1, 4]	317	6	65930	66043	65930	65930
A05-3	21	193659	0	[3, 4]	0	0	193468	193850	193468	193468
A06-4	1	232742	0	[1, 3]	0	0	232350	233133	232350	232350
A06-4	1	801434	0	[2, 4]	0	0	801259	801610	801259	801259
A06-4	1	1714559	0	[2, 4]	0	0	1713777	1715341	1713777	1713777
A06-4	1	2178740	0	[1, 4]	0	0	2178409	2179071	2178409	2178409
A06-4	1	2.84256e+06	1	[1, 4]	428.5	5	2842312	2842375	2842312	2842312
A06-4	1	3.66315e+06	1	[1, 3]	1479	1	3662648	3665128	3662648	3662648
A06-4	1	4948427	0	[1, 3]	0	0	4948197	4948657	4948197	4948197
A06-4	1	5.44763e+06	0	[1, 3]	0	0	5446748	5448521	5446748	5446748
A06-4	1	5.93265e+06	0	[2, 4]	0	0	5932357	5932934	5932357	5932357
A06-4	2	221814	0	[1, 3]	0	0	219929	223698	219929	219929
A06-4	2	928897	1	[2, 4]	415.5	4	928969	929241	928969	928969
A06-4	2	1082791	0	[2, 3]	0	0	1082240	1083342	1082240	1082240
A06-4	2	2.19471e+06	0	[2, 4]	0	0	2194370	2195055	2194370	2194370
A06-4	2	2614491	0	[1, 3]	0	0	2614233	2614749	2614233	2614233
A06-4	2	3376307	0	[1, 3]	0	0	3376256	3376358	3376256	3376256
A06-4	3	109833	1	[2, 4]	327.5	1	109821	110172	109821	109821
A06-4	3	309936	0	[2, 3]	0	0	309651	310222	309651	309651
A06-4	3	1748586	1	[3, 4]	516	1	1747862	1748794	1747862	1747862
A06-4	3	2.91953e+06	1	[2, 4]	522.5	1	2919309	2920281	2919309	2919309
A06-4	3	3114422	0	[2, 4]	0	0	3113573	3115271	3113573	3113573
A06-4	4	1.46382e+06	0	[1, 3]	0	0	1463217	1464424	1463217	1463217
A06-4	4	1921589	0	[2, 3]	0	0	1920643	1922535	1920643	1920643
A06-4	4	2.37517e+06	0	[1, 2]	0	0	2375001	2375338	2375001	2375001
A06-4	4	2773825	0	[1, 2]	0	0	2773770	2773880	2773770	2773770
A06-4	5	261119	1	[1, 3]	70	2	261121	261187	261121	261121
A06-4	5	776162	0	[2, 4]	0	0	775969	776355	775969	775969
A06-4	5	2349449	0	[2, 4]	0	0	2349257	2349641	2349257	2349257
A06-4	6	160908	0	[1, 3]	0	0	160400	161417	160400	160400
A06-4	6	970966	0	[1, 2]	0	0	970878	971054	970878	970878
A06-4	6	1.89335e+06	1	[1, 2]	207	1	1893093	1893391	1893093	1893093
A06-4	6	2367723	1	[1, 2]	539	4	2367077	2367830	2367077	2367077
A06-4	6	2.6193e+06	0	[3, 4]	0	0	2618970	2619633	2618970	2618970
A06-4	7	484663	0	[1, 3]	0	0	484100	485226	484100	484100
A06-4	7	1.05881e+06	0	[2, 4]	0	0	1058417	1059196	1058417	1058417
A06-4	8	355187	1	[2, 4]	274	3	355298	355350	355298	355298
A06-4	8	821008	1	[1, 4]	130.5	3	820847	821039	820847	820847
A06-4	8	2.14909e+06	0	[2, 3]	0	0	2148848	2149337	2148848	2148848
A06-4	9	268732	1	[2, 4]	103	1	268627	268735	268627	268627
A06-4	9	860504	0	[1, 3]	0	0	857311	863696	857311	857311
A06-4	9	988490	1	[1, 2]	275	1	988608	988647	988608	988608
A06-4	9	1.22956e+06	0	[1, 4]	0	0	1229087	1230028	1229087	1229087
A06-4	9	1470018	0	[1, 3]	0	0	1469706	1470330	1469706	1469706
A06-4	10	275303	0	[3, 4]	0	0	274810	275796	274810	274810
A06-4	10	523904	1	[3, 4]	388	2	523545	523876	523545	523545
A06-4	10	1444716	0	[2, 4]	0	0	1444571	1444861	1444571	1444571
A06-4	11	167678	1	[2, 4]	199	1	167683	167872	167683	167683
A06-4	11	538068	0	[3, 4]	0	0	537514	538623	537514	537514
A06-4	11	887441	0	[1, 2]	0	0	887276	887606	887276	887276
A06-4	11	1160939	0	[2, 4]	0	0	1159996	1161882	1159996	1159996
A06-4	12	48179.2	1	[2, 4]	129.5	1	48141	48347	48141	48141
A06-4	12	307952	0	[1, 3]	0	0	307814	308091	307814	307814
A06-4	12	1.31018e+06	0	[3, 4]	0	0	1309778	1310589	1309778	1309778
A06-4	13	533180	1	[1, 2]	267	1	532935	533157	532935	532935
A06-4	13	866105	1	[3, 4]	390.5	1	865842	865978	865842	865842
A06-4	14	626027	1	[1, 2]	247	3	625858	625949	625858	625858
A06-4	15	128816	0	[3, 4]	0	0	128543	129088	128543	128543
A06-4	15	288296	1	[3, 4]	101.5	1	288258	288435	288258	288258
A06-4	16	129824	0	[3, 4]	0	0	129760	129888	129760	129760
A06-4	16	391472	0	[1, 3]	0	0	390841	392104	390841	390841
A06-4	17	221014	1	[1, 3]	402	5	221140	221290	221140	221140
A06-4	21	150130	1	[2, 4]	1227	12	149427	149606	149427	149427
A06-5	1	138408	0	[1, 4]	0	0	137704	139111	137704	137704
A06-5	1	2218842	0	[1, 4]	0	0	2218630	2219054	2218630	2218630
A06-5	1	3.74654e+06	0	[2, 4]	0	0	3745593	3747478	3745593	3745593
A06-5	1	5.25061e+06	1	[2, 4]	348	1	5250503	5251064	5250503	5250503
A06-5	1	5921602	1	[2, 4]	254	3	5921434	5921516	5921434	5921434
A06-5	2	73502	0	[1, 3]	0	0	73119	73885	73119	73119
A06-5	2	3.03617e+06	0	[2, 4]	0	0	3035589	3036744	3035589	3035589
A06-5	2	3.71708e+06	1	[2, 4]	290.5	2	3717210	3717235	3717210	3717210
A06-5	3	42399	0	[1, 3]	0	0	42233	42565	42233	42233
A06-5	3	532876	0	[3, 4]	0	0	532649	533102	532649	532649
A06-5	3	1749516	0	[1, 4]	0	0	1749434	1749598	1749434	1749434
A06-5	3	2.92557e+06	0	[1, 3]	0	0	2925247	2925884	2925247	2925247
A06-5	4	82068	0	[1, 3]	0	0	81446	82690	81446	81446
A06-5	4	503237	0	[1, 3]	0	0	502955	503519	502955	502955
A06-5	4	1415002	1	[2, 3]	4903	54	1417405	1417502	1417405	1417405
A06-5	4	2.53911e+06	1	[1, 4]	226.5	1	2538781	2539215	2538781	2538781
A06-5	4	2.79568e+06	0	[2, 3]	0	0	2795620	2795747	2795620	2795620
A06-5	5	157432	0	[1, 2]	0	0	157017	157847	157017	157017
A06-5	5	475136	0	[2, 3]	0	0	474654	475617	474654	474654
A06-5	5	1.91067e+06	1	[2, 4]	334	1	1910416	1910587	1910416	1910416
A06-5	5	2775853	0	[1, 3]	0	0	2775734	2775972	2775734	2775734
A06-5	6	247027	1	[1, 2]	136	3	247015	247175	247015	247015
A06-5	6	1544897	0	[3, 4]	0	0	1544789	1545005	1544789	1544789
A06-5	6	2.52225e+06	1	[1, 2]	273.5	2	2522037	2522185	2522037	2522037
A06-5	7	36487.5	0	[3, 4]	0	0	36127	36848	36127	36127
A06-5	7	1.19415e+06	1	[3, 4]	351.5	3	1194158	1194487	1194158	1194158
A06-5	7	2043808	0	[3, 4]	0	0	2042479	2045137	2042479	2042479
A06-5	7	2.59204e+06	1	[1, 2]	747	1	2592397	2592433	2592397	2592397
A06-5	8	341939	1	[3, 4]	347	1	342021	342204	342021	342021
A06-5	8	1244236	0	[1, 4]	0	0	1242774	1245698	1242774	1242774
A06-5	8	2.22778e+06	0	[1, 3]	0	0	2227340	2228217	2227340	2227340
A06-5	9	214210	0	[1, 2]	0	0	214015	214405	214015	214015
A06-5	9	484122	0	[1, 3]	0	0	483805	484438	483805	483805
A06-5	9	1990697	0	[1, 3]	0	0	1990334	1991060	1990334	1990334
A06-5	10	405924	0	[1, 2]	0	0	405111	406738	405111	405111
A06-5	10	1.58719e+06	1	[1, 4]	220	2	1587143	1587450	1587143	1587143
A06-5	11	161227	0	[3, 4]	0	0	160965	161489	160965	160965
A06-5	11	1.36941e+06	1	[2, 4]	93	1	1369416	1369506	1369416	1369416
A06-5	12	305932	0	[1, 3]	0	0	305884	305981	305884	305884
A06-5	12	1.11803e+06	0	[2, 4]	0	0	1117878	1118173	1117878	1117878
A06-5	13	225103	0	[2, 4]	0	0	224737	225469	224737	224737
A06-5	13	732456	0	[1, 2]	0	0	732359	732554	732359	732359
A06-5	13	1.12872e+06	1	[3, 4]	166.5	1	1128517	1128748	1128517	1128517
A06-5	14	253870	0	[3, 4]	0	0	252947	254793	252947	252947
A06-5	15	264100	1	[1, 3]	204	3	263926	264070	263926	263926
A06-5	15	495688	4	[1, 3]	4448.5	43	492879	494049	492879	492879
A06-5	16	130540	0	[3, 4]	0	0	130352	130729	130352	130352
A06-5	17	119214	1	[2, 4]	112.5	2	119208	119333	119208	119208
A06-5	21	303593	0	[2, 4]	0	0	303078	304108	303078	303078
A06-6	1	225130	0	[1, 3]	0	0	224691	225569	224691	224691
A06-6	1	495908	1	[1, 3]	650	1	495488	495679	495488	495488
A06-6	1	1.64325e+06	0	[2, 4]	0	0	1642987	1643516	1642987	1642987
A06-6	1	3340436	0	[2, 3]	0	0	3340034	3340838	3340034	3340034
A06-6	1	3663888	0	[3, 4]	0	0	3662648	3665128	3662648	3662648
A06-6	1	4.86428e+06	0	[1, 3]	0	0	4864214	4864345	4864214	4864214
A06-6	1	5905768	0	[1, 4]	0	0	5905193	5906343	5905193	5905193
A06-6	2	1187045	0	[1, 2]	0	0	1186990	1187100	1186990	1186990
A06-6	2	1.96246e+06	0	[2, 3]	0	0	1962381	1962546	1962381	1962381
A06-6	2	3.45599e+06	0	[2, 3]	0	0	3455491	3456492	3455491	3455491
A06-6	3	292416	1	[3, 4]	298	3	292084	292449	292084	292084
A06-6	3	929738	0	[1, 4]	0	0	929673	929803	929673	929673
A06-6	3	2291416	0	[1, 4]	0	0	2291386	2291446	2291386	2291386
A06-6	3	3.09597e+06	1	[1, 2]	118.5	1	3095973	3096081	3095973	3095973
A06-6	4	379034	0	[2, 4]	0	0	378473	379595	378473	378473
A06-6	4	1.40238e+06	0	[1, 4]	0	0	1401896	1402859	1401896	1401896
A06-6	4	2.80474e+06	0	[3, 4]	0	0	2803901	2805582	2803901	2803901
A06-6	5	139490	1	[3, 4]	453	6	139033	139495	139033	139033
A06-6	5	1001873	0	[1, 2]	0	0	999760	1003986	999760	999760
A06-6	5	2.47398e+06	1	[1, 2]	222	4	2473823	2473916	2473823	2473823
A06-6	6	374186	0	[2, 4]	0	0	373258	375113	373258	373258
A06-6	6	2245678	0	[3, 4]	0	0	2244855	2246501	2244855	2244855
A06-6	7	71095.5	0	[2, 4]	0	0	70127	72064	70127	70127
A06-6	7	572280	0	[1, 3]	0	0	571743	572817	571743	571743
A06-6	7	2.24863e+06	0	[1, 4]	0	0	2248447	2248808	2248447	2248447
A06-6	8	443397	0	[1, 3]	0	0	442724	444070	442724	442724
A06-6	8	2.26276e+06	0	[2, 3]	0	0	2261824	2263689	2261824	2261824
A06-6	9	307810	0	[2, 4]	0	0	306710	308909	306710	306710
A06-6	9	1.68435e+06	0	[2, 4]	0	0	1683848	1684859	1683848	1683848
A06-6	10	562576	0	[2, 4]	0	0	562322	562830	562322	562322
A06-6	10	1.44506e+06	0	[2, 3]	0	0	1444980	1445139	1444980	1444980
A06-6	11	610034	0	[1, 2]	0	0	608149	611920	608149	608149
A06-6	11	887111	0	[1, 4]	0	0	886946	887276	886946	886946
A06-6	11	1.52539e+06	0	[1, 4]	0	0	1525295	1525486	1525295	1525295
A06-6	12	128587	1	[2, 4]	193	1	128307	128674	128307	128307
A06-6	12	357290	4	[2, 4]	32435.5	180	340487	341657	340487	340487
A06-6	12	1283887	0	[2, 4]	0	0	1283804	1283970	1283804	1283804
A06-6	13	147678	0	[1, 3]	0	0	147577	147778	147577	147577
A06-6	13	741898	0	[1, 2]	0	0	741764	742032	741764	741764
A06-6	14	188371	1	[1, 2]	426.5	2	188006	188309	188006	188006
A06-6	15	496352	1	[1, 2]	222	1	496197	496285	496197	496197
A06-6	16	267546	1	[2, 4]	209	2	267556	267746	267556	267556
A06-6	17	118124	0	[1, 3]	0	0	118031	118218	118031	118031
A06-6	21	198982	1	[1, 4]	655	4	199172	199447	199172	199172
A06-9	1	190774	0	[1, 2]	0	0	190314	191235	190314	190314
A06-9	1	3.68914e+06	0	[1, 4]	0	0	3688877	3689404	3688877	3688877
A06-9	1	5928400	0	[2, 4]	0	0	5927625	5929175	5927625	5927625
A06-9	2	79476.2	1	[2, 3]	100.5	2	79469	79584	79469	79469
A06-9	2	3041547	0	[2, 3]	0	0	3040681	3042413	3040681	3040681
A06-9	2	3.67605e+06	0	[3, 4]	0	0	3675861	3676240	3675861	3675861
A06-9	3	199227	1	[2, 4]	604.5	4	199074	199985	199074	199074
A06-9	3	2.02515e+06	0	[2, 3]	0	0	2024192	2026117	2024192	2024192
A06-9	3	2.93464e+06	1	[2, 3]	166	3	2934483	2934626	2934483	2934483
A06-9	4	378244	0	[1, 4]	0	0	378014	378473	378014	378014
A06-9	4	2174434	0	[1, 4]	0	0	2173783	2175085	2173783	2173783
A06-9	4	2.56455e+06	0	[1, 3]	0	0	2564428	2564679	2564428	2564428
A06-9	4	2.77744e+06	1	[1, 2]	276.5	2	2777543	2777620	2777543	2777543
A06-9	5	221038	0	[2, 3]	0	0	220981	221096	220981	220981
A06-9	5	2.09159e+06	1	[1, 4]	355.5	3	2091675	2091865	2091675	2091675
A06-9	5	2.7483e+06	1	[2, 4]	412.5	1	2747780	2748417	2747780	2747780
A06-9	6	160908	0	[2, 3]	0	0	160400	161417	160400	160400
A06-9	6	524456	0	[1, 4]	0	0	523779	525134	523779	523779
A06-9	6	2.25601e+06	1	[1, 3]	161	2	2256015	2256159	2256015	2256015
A06-9	7	29952	0	[2, 3]	0	0	29538	30366	29538	29538
A06-9	7	442450	0	[2, 4]	0	0	442303	442598	442303	442303
A06-9	7	2209825	0	[2, 4]	0	0	2209500	2210150	2209500	2209500
A06-9	7	2.41683e+06	1	[2, 4]	427.5	6	2416937	2417142	2416937	2416937
A06-9	8	340250	1	[2, 3]	310.5	3	340368	340442	340368	340368
A06-9	8	901974	1	[1, 4]	365	3	901624	901959	901624	901624
A06-9	8	2224831	0	[1, 4]	0	0	2224663	2224999	2224663	2224663
A06-9	9	212844	0	[1, 4]	0	0	212552	213137	212552	212552
A06-9	9	1466982	0	[1, 4]	0	0	1466835	1467129	1466835	1466835
A06-9	10	275303	0	[1, 3]	0	0	274810	275796	274810	274810
A06-9	10	1.36635e+06	0	[2, 4]	0	0	1366089	1366602	1366089	1366089
A06-9	11	142063	0	[1, 3]	0	0	141224	142902	141224	141224
A06-9	11	453914	1	[1, 3]	553	1	453873	454507	453873	453873
A06-9	11	1.56044e+06	0	[2, 4]	0	0	1559303	1561572	1559303	1559303
A06-9	12	149002	1	[1, 3]	958	3	148159	148888	148159	148159
A06-9	12	971161	0	[1, 4]	0	0	970539	971783	970539	970539
A06-9	12	1.21803e+06	0	[3, 4]	0	0	1217560	1218507	1217560	1217560
A06-9	13	123098	1	[2, 4]	653	1	122709	122834	122709	122709
A06-9	13	974047	1	[1, 4]	121.5	3	973936	974036	973936	973936
A06-9	14	143970	2	[1, 3]	1407.5	0	142643	145298	142643	142643
A06-9	15	395882	0	[1, 3]	0	0	395663	396102	395663	395663
A06-9	16	137318	0	[2, 4]	0	0	137047	137589	137047	137047
A06-9	17	221215	0	[1, 4]	0	0	221140	221290	221140	221140
A06-9	21	193814	1	[1, 4]	310	1	193468	193850	193468	193468
A08-1	1	247026	0	[2, 3]	0	0	245972	248081	245972	245972
A08-1	1	457053	1	[1, 3]	127	1	456907	457072	456907	456907
A08-1	1	1017095	0	[1, 2]	0	0	1017051	1017139	1017051	1017051
A08-1	1	1.34433e+06	1	[2, 3]	304.5	1	1344117	1344243	1344117	1344117
A08-1	1	3.35487e+06	1	[1, 3]	235.5	3	3354946	3355037	3354946	3354946
A08-1	1	4268251	0	[2, 4]	0	0	4268023	4268479	4268023	4268023
A08-1	1	5810026	1	[2, 4]	1849	2	5808647	5809556	5808647	5808647
A08-1	2	693804	0	[1, 3]	0	0	693583	694026	693583	693583
A08-1	2	2.04298e+06	0	[1, 3]	0	0	2042473	2043478	2042473	2042473
A08-1	2	2.92495e+06	0	[2, 4]	0	0	2924485	2925406	2924485	2924485
A08-1	2	3.43365e+06	1	[1, 2]	779.5	1	3433197	3433323	3433197	3433197
A08-1	2	3.56965e+06	0	[1, 2]	0	0	3569597	3569710	3569597	3569597
A08-1	3	55987.5	0	[3, 4]	0	0	55573	56402	55573	55573
A08-1	3	532876	0	[3, 4]	0	0	532649	533102	532649	532649
A08-1	3	871566	0	[1, 3]	0	0	871449	871684	871449	871449
A08-1	3	1.94622e+06	0	[1, 4]	0	0	1945733	1946714	1945733	1945733
A08-1	3	3.19392e+06	0	[1, 2]	0	0	3193547	3194290	3193547	3193547
A08-1	4	31183	0	[3, 4]	0	0	30984	31382	30984	30984
A08-1	4	785352	0	[1, 2]	0	0	784709	785994	784709	784709
A08-1	4	2777305	0	[3, 4]	0	0	2777105	2777505	2777105	2777105
A08-1	5	139497	1	[2, 3]	530.5	4	138968	139495	138968	138968
A08-1	5	405529	0	[3, 4]	0	0	405301	405757	405301	405301
A08-1	5	1603875	0	[1, 2]	0	0	1603296	1604454	1603296	1603296
A08-1	5	2.4388e+06	0	[1, 2]	0	0	2438354	2439239	2438354	2438354
A08-1	5	2.7397e+06	0	[1, 3]	0	0	2739269	2740132	2739269	2739269
A08-1	6	290002	1	[3, 4]	284	1	289734	289987	289734	289734
A08-1	6	858528	0	[3, 4]	0	0	857879	859176	857879	857879
A08-1	6	1544028	0	[1, 4]	0	0	1543705	1544351	1543705	1543705
A08-1	6	2.46066e+06	1	[1, 3]	604	8	2460129	2460594	2460129	2460129
A08-1	6	2.63094e+06	0	[1, 3]	0	0	2630826	2631045	2630826	2630826
A08-1	7	562093	1	[3, 4]	369.5	1	562051	562504	562051	562051
A08-1	7	2201194	0	[3, 4]	0	0	2201017	2201371	2201017	2201017
A08-1	7	2.46916e+06	0	[2, 4]	0	0	2468742	2469577	2468742	2468742
A08-1	8	347150	0	[2, 4]	0	0	347070	347229	347070	347070
A08-1	8	451033	0	[2, 4]	0	0	450277	451789	450277	450277
A08-1	8	851028	0	[1, 2]	0	0	850611	851445	850611	850611
A08-1	8	1.84294e+06	0	[2, 3]	0	0	1842232	1843655	1842232	1842232
A08-1	8	1.95937e+06	1	[2, 3]	797.5	1	1958314	1959620	1958314	1958314
A08-1	8	2.22778e+06	0	[1, 2]	0	0	2227340	2228217	2227340	2227340
A08-1	9	160180	0	[1, 2]	0	0	159833	160527	159833	159833
A08-1	9	273656	0	[2, 3]	0	0	272736	274576	272736	272736
A08-1	9	832624	0	[1, 3]	0	0	831989	833258	831989	831989
A08-1	9	1.68435e+06	0	[2, 4]	0	0	1683848	1684859	1683848	1683848
A08-1	9	1863251	0	[1, 3]	0	0	1863193	1863309	1863193	1863193
A08-1	10	196776	1	[1, 2]	396	1	196565	196592	196565	196565
A08-1	10	621789	0	[2, 3]	0	0	621460	622118	621460	621460
A08-1	10	1.36635e+06	0	[2, 4]	0	0	1366089	1366602	1366089	1366089
A08-1	11	285344	0	[3, 4]	0	0	284786	285902	284786	284786
A08-1	11	876856	0	[1, 3]	0	0	876621	877090	876621	876621
A08-1	11	1370065	0	[1, 4]	0	0	1369821	1370309	1369821	1369821
A08-1	11	1527188	0	[1, 4]	0	0	1527039	1527337	1527039	1527039
A08-1	12	138816	1	[2, 4]	460.5	1	138555	138616	138555	138555
A08-1	12	307950	1	[3, 4]	421	1	307665	307814	307665	307665
A08-1	12	565082	0	[3, 4]	0	0	563786	566379	563786	563786
A08-1	12	855569	0	[1, 2]	0	0	854932	856206	854932	854932
A08-1	12	1299366	1	[1, 4]	9069	48	1291776	1297887	1291776	1291776
A08-1	13	112773	4	[1, 2]	151.5	3	112621	112773	112621	112621
A08-1	13	707371	0	[2, 4]	0	0	706973	707769	706973	706973
A08-1	13	980862	1	[1, 4]	357	1	980629	980739	980629	980629
A08-1	15	126137	0	[3, 4]	0	0	126010	126264	126010	126010
A08-1	15	469826	0	[2, 4]	0	0	469116	470537	469116	469116
A08-1	16	97413	0	[3, 4]	0	0	97232	97594	97232	97232
A08-1	17	218934	0	[1, 2]	0	0	218688	219180	218688	218688
A08-1	19	109110	0	[1, 3]	0	0	108615	109604	108615	108615
A08-1	19	221994	0	[3, 4]	0	0	221892	222096	221892	221892
A08-1	21	193659	0	[1, 3]	0	0	193468	193850	193468	193468
A08-4	1	1935760	0	[2, 4]	0	0	1935065	1936455	1935065	1935065
A08-4	1	3546938	0	[1, 4]	0	0	3545305	3548571	3545305	3545305
A08-4	1	4139616	0	[2, 3]	0	0	4139519	4139713	4139519	4139519
A08-4	1	4879986	0	[2, 4]	0	0	4879556	4880416	4879556	4879556
A08-4	1	5564269	0	[1, 3]	0	0	5563695	5564843	5563695	5563695
A08-4	2	196334	0	[2, 3]	0	0	195925	196744	195925	195925
A08-4	2	608813	1	[1, 2]	1140.5	1	608221	608265	608221	608221
A08-4	2	738349	0	[1, 2]	0	0	737547	739151	737547	737547
A08-4	2	1248668	3	[1, 2]	6767	2	1244754	1245815	1244754	1244754
A08-4	2	2.28111e+06	1	[1, 3]	1708.5	1	2278931	2281571	2278931	2278931
A08-4	2	3.16734e+06	0	[1, 4]	0	0	3166683	3167990	3166683	3166683
A08-4	3	53980.5	1	[2, 3]	188	1	53789	53984	53789	53789
A08-4	3	1.27391e+06	1	[3, 4]	272	3	1274021	1274070	1274021	1274021
A08-4	3	2.29688e+06	1	[3, 4]	402.5	2	2296960	2297201	2296960	2296960
A08-4	3	2.79387e+06	1	[2, 3]	145.5	1	2793909	2793985	2793909	2793909
A08-4	3	3.19405e+06	0	[2, 3]	0	0	3193807	3194290	3193807	3193807
A08-4	4	95712	0	[3, 4]	0	0	95594	95830	95594	95594
A08-4	4	379034	0	[1, 2]	0	0	378473	379595	378473	378473
A08-4	4	1085952	0	[1, 3]	0	0	1085735	1086169	1085735	1085735
A08-4	4	2078264	0	[2, 4]	0	0	2078110	2078418	2078110	2078110
A08-4	4	2427961	0	[2, 4]	0	0	2427430	2428492	2427430	2427430
A08-4	4	2.76731e+06	0	[1, 3]	0	0	2767224	2767403	2767224	2767224
A08-4	5	224720	0	[1, 4]	0	0	224390	225049	224390	224390
A08-4	5	1248723	1	[2, 3]	2598	2	1249971	1250073	1249971	1249971
A08-4	5	1944233	0	[3, 4]	0	0	1943834	1944632	1943834	1943834
A08-4	5	2.26784e+06	1	[1, 2]	187	1	2267888	2267984	2267888	2267888
A08-4	6	524456	0	[3, 4]	0	0	523779	525134	523779	523779
A08-4	6	1.10829e+06	0	[2, 3]	0	0	1107968	1108615	1107968	1107968
A08-4	6	2256153	1	[2, 4]	132	2	2256174	2256264	2256174	2256174
A08-4	6	2.46339e+06	0	[2, 4]	0	0	2463150	2463627	2463150	2463150
A08-4	7	317016	0	[1, 4]	0	0	316622	317409	316622	316622
A08-4	7	656430	1	[1, 4]	67.5	2	656433	656494	656433	656433
A08-4	8	262610	0	[3, 4]	0	0	262252	262969	262252	262252
A08-4	8	669278	0	[2, 4]	0	0	668959	669598	668959	668959
A08-4	8	1.84294e+06	0	[1, 3]	0	0	1842232	1843655	1842232	1842232
A08-4	8	2071695	0	[1, 3]	0	0	2067716	2075674	2067716	2067716
A08-4	9	268681	0	[2, 3]	0	0	268627	268735	268627	268627
A08-4	9	832383	1	[1, 3]	658.5	5	831989	832118	831989	831989
A08-4	9	1.67997e+06	1	[1, 3]	448.5	1	1679764	1680620	1679764	1679764
A08-4	9	1.99358e+06	1	[1, 4]	3741.5	24	1991591	1991824	1991591	1991591
A08-4	10	257798	3	[1, 4]	264	2	257638	257694	257638	257638
A08-4	10	788318	0	[1, 4]	0	0	787948	788689	787948	787948
A08-4	10	1.12994e+06	1	[2, 3]	1462.5	1	1128997	1129426	1128997	1128997
A08-4	10	1.43962e+06	0	[1, 3]	0	0	1439558	1439673	1439558	1439558
A08-4	11	226864	0	[1, 4]	0	0	226525	227204	226525	226525
A08-4	11	547261	0	[1, 4]	0	0	546560	547962	546560	546560
A08-4	11	1.33571e+06	1	[2, 3]	347.5	1	1335465	1335609	1335465	1335465
A08-4	11	1543976	0	[2, 3]	0	0	1543737	1544215	1543737	1543737
A08-4	12	306718	1	[1, 2]	530	2	306388	306517	306388	306388
A08-4	12	855966	0	[2, 4]	0	0	855725	856206	855725	855725
A08-4	12	1.12419e+06	0	[1, 4]	0	0	1123902	1124477	1123902	1123902
A08-4	13	30216.2	3	[2, 4]	14661.5	4	22774	22997	22774	22774
A08-4	13	123362	0	[1, 4]	0	0	122709	124015	122709	122709
A08-4	13	595798	0	[1, 2]	0	0	595599	595998	595599	595599
A08-4	13	887253	0	[1, 3]	0	0	887186	887320	887186	887186
A08-4	15	288346	0	[1, 2]	0	0	288258	288435	288258	288258
A08-4	15	489533	0	[1, 2]	0	0	488367	490699	488367	488367
A08-4	16	201581	0	[1, 4]	0	0	201094	202068	201094	201094
A08-4	17	174564	0	[1, 2]	0	0	174286	174841	174286	174286
A08-4	21	125597	1	[3, 4]	93.5	2	125516	125585	125516	125516
A08-5	1	246948	0	[2, 3]	0	0	246480	247416	246480	246480
A08-5	1	775466	1	[2, 4]	287.5	1	775105	775540	775105	775105
A08-5	1	1.61374e+06	0	[3, 4]	0	0	1613350	1614135	1613350	1613350
A08-5	1	2.21684e+06	0	[2, 3]	0	0	2216662	2217009	2216662	2216662
A08-5	1	2.85616e+06	1	[2, 4]	514.5	2	2855813	2855996	2855813	2855813
A08-5	1	4.7563e+06	1	[3, 4]	132	2	4756302	4756435	4756302	4756302
A08-5	1	5643287	1	[1, 2]	62	1	5643274	5643362	5643274	5643274
A08-5	1	5.80077e+06	0	[1, 3]	0	0	5800298	5801251	5800298	5800298
A08-5	2	79476.2	1	[1, 3]	100.5	2	79386	79466	79386	79386
A08-5	2	2.18196e+06	0	[2, 4]	0	0	2181395	2182524	2181395	2181395
A08-5	2	3.42174e+06	0	[1, 3]	0	0	3421131	3422356	3421131	3421131
A08-5	2	3.66985e+06	1	[3, 4]	293	1	3669633	3669765	3669633	3669633
A08-5	3	196775	0	[1, 3]	0	0	196462	197088	196462	196462
A08-5	3	944747	0	[3, 4]	0	0	944480	945014	944480	944480
A08-5	3	1.47326e+06	1	[1, 4]	683.5	1	1473041	1474159	1473041	1473041
A08-5	3	2.83548e+06	0	[1, 3]	0	0	2835368	2835593	2835368	2835368
A08-5	4	379034	0	[1, 3]	0	0	378473	379595	378473	378473
A08-5	4	2784286	1	[1, 4]	191	1	2784163	2784218	2784163	2784163
A08-5	5	140096	1	[2, 3]	161	2	140123	140230	140123	140123
A08-5	5	767320	1	[3, 4]	181.5	1	767180	767279	767180	767180
A08-5	5	1944233	0	[1, 2]	0	0	1943834	1944632	1943834	1943834
A08-5	5	2.46204e+06	0	[3, 4]	0	0	2461680	2462401	2461680	2461680
A08-5	6	499710	1	[1, 3]	277	1	499730	499966	499730	499730
A08-5	6	1.90024e+06	0	[1, 3]	0	0	1897881	1902600	1897881	1897881
A08-5	6	2617598	1	[1, 3]	469	4	2617142	2617585	2617142	2617142
A08-5	7	853853	1	[2, 4]	90.5	1	853772	853844	853772	853772
A08-5	7	2.49036e+06	1	[2, 4]	246.5	3	2490373	2490589	2490373	2490373
A08-5	8	450801	1	[2, 4]	2197	5	449128	450277	449128	449128
A08-5	8	669278	0	[1, 4]	0	0	668959	669598	668959	668959
A08-5	8	1.50378e+06	1	[1, 2]	360.5	2	1503881	1504044	1503881	1503881
A08-5	8	1.99883e+06	0	[2, 4]	0	0	1998246	1999419	1998246	1998246
A08-5	9	212613	1	[3, 4]	463	2	212552	213137	212552	212552
A08-5	9	993606	0	[1, 4]	0	0	993510	993703	993510	993510
A08-5	9	1.68435e+06	0	[1, 3]	0	0	1683848	1684859	1683848	1683848
A08-5	10	393036	1	[2, 4]	254.5	1	393127	393200	393127	393127
A08-5	10	1.28092e+06	1	[1, 4]	289	3	1280584	1280976	1280584	1280584
A08-5	10	1544268	0	[2, 3]	0	0	1544098	1544438	1544098	1544098
A08-5	11	224934	0	[1, 2]	0	0	224315	225554	224315	224315
A08-5	11	853773	0	[2, 4]	0	0	853310	854236	853310	853310
A08-5	11	1541489	1	[1, 3]	535	2	1541404	1542109	1541404	1541404
A08-5	12	352923	1	[1, 3]	115.5	1	352941	353020	352941	352941
A08-5	12	1.28861e+06	0	[1, 4]	0	0	1288355	1288868	1288355	1288355
A08-5	13	131242	1	[2, 4]	413.5	1	131244	131654	131244	131244
A08-5	13	498142	0	[2, 4]	0	0	497936	498348	497936	497936
A08-5	13	862388	1	[1, 3]	5098.5	25	859370	860308	859370	859370
A08-5	13	931601	8	[1, 3]	1835.5	5	932514	932523	932514	932514
A08-5	13	1.12872e+06	1	[1, 2]	166.5	1	1128517	1128748	1128517	1128517
A08-5	15	254412	1	[1, 3]	223	5	254272	254328	254272	254272
A08-5	16	98126.8	1	[1, 3]	272.5	1	98185	98341	98185	98185
A08-5	17	229710	1	[2, 4]	294	1	229718	229997	229718	229718
A08-5	19	47635.2	1	[1, 3]	52.5	1	47623	47700	47623	47623
A09-3	1	478110	0	[1, 3]	0	0	477790	478430	477790	477790
A09-3	1	871031	1	[3, 4]	3243.5	17	868547	870271	868547	868547
A09-3	1	1393169	0	[1, 2]	0	0	1392557	1393781	1392557	1392557
A09-3	1	4.14743e+06	0	[2, 4]	0	0	4147121	4147744	4147121	4147121
A09-3	1	5.64348e+06	1	[2, 4]	158.5	1	5643362	5643432	5643362	5643362
A09-3	1	5794215	0	[3, 4]	0	0	5793751	5794679	5793751	5793751
A09-3	2	72381	0	[3, 4]	0	0	72247	72515	72247	72247
A09-3	2	2120293	0	[2, 4]	0	0	2120156	2120430	2120156	2120156
A09-3	2	3.43404e+06	0	[1, 3]	0	0	3433323	3434756	3433323	3433323
A09-3	3	174907	0	[3, 4]	0	0	174643	175171	174643	174643
A09-3	3	929716	1	[2, 3]	312	2	929446	929673	929446	929446
A09-3	3	3.25635e+06	0	[2, 4]	0	0	3256155	3256546	3256155	3256155
A09-3	4	31511	0	[2, 4]	0	0	31382	31640	31382	31382
A09-3	4	427510	1	[1, 2]	368	3	427172	427480	427172	427172
A09-3	4	1847560	1	[1, 4]	848	2	1847304	1848664	1847304	1847304
A09-3	4	2760499	1	[2, 4]	2397	3	2759612	2763783	2759612	2759612
A09-3	5	279278	0	[3, 4]	0	0	278361	280194	278361	278361
A09-3	5	775159	1	[2, 4]	317.5	3	775133	775502	775133	775133
A09-3	5	2.10183e+06	0	[1, 4]	0	0	2101281	2102372	2101281	2101281
A09-3	5	2513915	0	[3, 4]	0	0	2513745	2514085	2513745	2513745
A09-3	6	263851	1	[1, 3]	496.5	6	263299	263907	263299	263299
A09-3	6	1776821	0	[1, 2]	0	0	1776186	1777456	1776186	1776186
A09-3	6	2514855	0	[1, 2]	0	0	2514716	2514994	2514716	2514716
A09-3	7	32339	1	[1, 2]	177	3	32195	32306	32195	32195
A09-3	7	484663	0	[1, 2]	0	0	484100	485226	484100	484100
A09-3	7	2426532	0	[1, 4]	0	0	2426408	2426656	2426408	2426408
A09-3	8	477071	1	[1, 2]	400.5	4	476821	476920	476821	476821
A09-3	8	2.05863e+06	1	[1, 4]	603.5	1	2058003	2058653	2058003	2058003
A09-3	9	487084	0	[1, 3]	0	0	486377	487791	486377	486377
A09-3	9	993808	1	[2, 4]	402.5	1	993510	993703	993510	993510
A09-3	9	1990697	0	[2, 4]	0	0	1990334	1991060	1990334	1990334
A09-3	10	633357	0	[3, 4]	0	0	633048	633666	633048	633048
A09-3	10	1.27988e+06	1	[1, 2]	455.5	5	1280091	1280124	1280091	1280091
A09-3	11	161177	0	[1, 2]	0	0	160865	161489	160865	160865
A09-3	11	1.33115e+06	0	[1, 4]	0	0	1331107	1331196	1331107	1331107
A09-3	12	353080	1	[1, 2]	198	1	352941	353020	352941	352941
A09-3	12	1.11505e+06	0	[1, 4]	0	0	1114639	1115452	1114639	1114639
A09-3	13	26640.8	3	[2, 4]	7591.5	3	22774	22916	22774	22774
A09-3	13	111230	0	[1, 3]	0	0	110920	111540	110920	110920
A09-3	13	864938	0	[2, 4]	0	0	864635	865240	864635	864635
A09-3	14	116604	0	[1, 2]	0	0	116054	117155	116054	116054
A09-3	14	272284	0	[3, 4]	0	0	270533	274034	270533	270533
A09-3	15	282951	1	[1, 3]	90.5	1	282968	283025	282968	282968
A09-3	16	272676	0	[1, 2]	0	0	272557	272794	272557	272557
A09-3	17	221644	1	[1, 3]	96	1	221542	221650	221542	221542
A09-3	19	204306	0	[2, 4]	0	0	204137	204474	204137	204137
A09-3	21	200470	1	[2, 4]	721	1	199971	200249	199971	199971
A10-2	1	277911	0	[1, 4]	0	0	277335	278487	277335	277335
A10-2	1	539614	1	[2, 3]	758	1	538888	539582	538888	538888
A10-2	1	1.01207e+06	1	[2, 3]	245.5	1	1011826	1012062	1011826	1011826
A10-2	1	1.98639e+06	0	[3, 4]	0	0	1984860	1987911	1984860	1984860
A10-2	1	3.98489e+06	1	[2, 4]	132.5	1	3984742	3984898	3984742	3984742
A10-2	1	4.68055e+06	0	[1, 4]	0	0	4680315	4680778	4680315	4680315
A10-2	1	5.81497e+06	1	[1, 2]	497.5	2	5815091	5815343	5815091	5815091
A10-2	2	79526.5	0	[1, 2]	0	0	79469	79584	79469	79469
A10-2	2	372939	0	[1, 2]	0	0	372619	373259	372619	372619
A10-2	2	1.48755e+06	4	[3, 4]	3362	4	1485727	1486004	1485727	1485727
A10-2	2	1.49281e+06	3	[3, 4]	768	1	1492385	1492462	1492385	1492385
A10-2	2	2.04298e+06	0	[1, 2]	0	0	2042473	2043478	2042473	2042473
A10-2	2	3.42004e+06	1	[3, 4]	794.5	1	3420111	3420765	3420111	3420111
A10-2	2	3.77497e+06	0	[3, 4]	0	0	3774584	3775361	3774584	3774584
A10-2	3	210864	0	[1, 2]	0	0	210247	211481	210247	210247
A10-2	3	532876	0	[3, 4]	0	0	532649	533102	532649	532649
A10-2	3	2136406	0	[2, 3]	0	0	2136222	2136590	2136222	2136222
A10-2	3	2.93478e+06	1	[1, 3]	118.5	2	2934632	2934809	2934632	2934632
A10-2	3	3366569	0	[3, 4]	0	0	3366456	3366682	3366456	3366456
A10-2	4	35691.5	0	[3, 4]	0	0	35425	35958	35425	35425
A10-2	4	362726	0	[1, 3]	0	0	361842	363611	361842	361842
A10-2	4	553058	0	[1, 4]	0	0	552995	553121	552995	552995
A10-2	4	1.85789e+06	0	[1, 2]	0	0	1857295	1858476	1857295	1857295
A10-2	4	2.7997e+06	1	[3, 4]	345	2	2799807	2799945	2799807	2799807
A10-2	5	215750	0	[1, 4]	0	0	215659	215841	215659	215659
A10-2	5	380872	0	[2, 3]	0	0	380746	380997	380746	380746
A10-2	5	1944233	0	[2, 3]	0	0	1943834	1944632	1943834	1943834
A10-2	5	2267749	0	[2, 4]	0	0	2267610	2267888	2267610	2267610
A10-2	5	2.77042e+06	0	[1, 3]	0	0	2770327	2770510	2770327	2770327
A10-2	6	241300	0	[3, 4]	0	0	241270	241330	241270	241270
A10-2	6	498238	4	[3, 4]	3219.5	13	496100	497157	496100	496100
A10-2	6	2.37678e+06	0	[1, 2]	0	0	2375409	2378152	2375409	2375409
A10-2	6	2.6193e+06	0	[2, 3]	0	0	2618970	2619633	2618970	2618970
A10-2	7	71095.5	0	[1, 3]	0	0	70127	72064	70127	70127
A10-2	7	666776	0	[2, 4]	0	0	666610	666942	666610	666610
A10-2	7	2.09415e+06	1	[2, 4]	196.5	1	2093930	2094183	2093930	2093930
A10-2	7	2.33183e+06	0	[2, 4]	0	0	2331389	2332274	2331389	2331389
A10-2	7	2454813	0	[1, 3]	0	0	2454606	2455020	2454606	2454606
A10-2	8	473998	0	[2, 4]	0	0	473659	474337	473659	473659
A10-2	8	2227954	0	[2, 3]	0	0	2227691	2228217	2227691	2227691
A10-2	9	313427	0	[3, 4]	0	0	312985	313869	312985	312985
A10-2	9	1487237	0	[1, 4]	0	0	1485784	1488690	1485784	1485784
A10-2	9	1.74693e+06	1	[2, 4]	195.5	1	1746956	1747094	1746956	1746956
A10-2	10	258990	0	[1, 2]	0	0	258707	259272	258707	258707
A10-2	10	621768	0	[1, 2]	0	0	621417	622118	621417	621417
A10-2	11	161607	0	[3, 4]	0	0	161506	161708	161506	161506
A10-2	11	477068	0	[1, 3]	0	0	476783	477353	476783	476783
A10-2	11	1.51701e+06	0	[1, 3]	0	0	1515957	1518070	1515957	1515957
A10-2	12	260875	0	[3, 4]	0	0	260555	261195	260555	260555
A10-2	12	1309085	1	[2, 3]	511	1	1308928	1309753	1308928	1308928
A10-2	13	131449	0	[3, 4]	0	0	131244	131654	131244	131244
A10-2	13	285097	0	[1, 3]	0	0	285070	285124	285070	285070
A10-2	13	890232	0	[2, 4]	0	0	890139	890326	890139	890139
A10-2	14	146078	0	[3, 4]	0	0	146017	146140	146017	146017
A10-2	15	258424	0	[2, 4]	0	0	258275	258572	258275	258275
A10-2	16	93334	0	[1, 3]	0	0	93288	93380	93288	93288
A10-2	17	218502	1	[3, 4]	260.5	1	218167	218577	218167	218167
A10-2	19	66590	0	[3, 4]	0	0	66489	66691	66489	66489
A10-2	21	192400	1	[1, 3]	172.5	1	192389	192584	192389	192389
S1C4_A2	1	231156	0	[2, 4]	0	0	230684	231627	230684	230684
S1C4_A2	1	776870	0	[1, 3]	0	0	776638	777101	776638	776638
S1C4_A2	1	1.90588e+06	1	[2, 3]	296.5	1	1905933	1906114	1905933	1905933
S1C4_A2	1	4816897	0	[1, 2]	0	0	4816693	4817101	4816693	4816693
S1C4_A2	1	5801300	0	[2, 3]	0	0	5801251	5801349	5801251	5801251
S1C4_A2	2	195125	0	[3, 4]	0	0	194754	195496	194754	194754
S1C4_A2	2	1106814	0	[3, 4]	0	0	1106487	1107141	1106487	1106487
S1C4_A2	2	1262468	1	[1, 2]	411	2	1262654	1262693	1262654	1262654
S1C4_A2	2	3.38133e+06	0	[1, 2]	0	0	3380775	3381892	3380775	3380775
S1C4_A2	3	178033	0	[1, 4]	0	0	177682	178384	177682	177682
S1C4_A2	3	1692758	0	[1, 4]	0	0	1692268	1693248	1692268	1692268
S1C4_A2	3	3185939	0	[1, 4]	0	0	3184174	3187704	3184174	3184174
S1C4_A2	4	51674.5	0	[2, 3]	0	0	51503	51846	51503	51503
S1C4_A2	4	740820	1	[2, 3]	49	1	740812	740876	740812	740812
S1C4_A2	4	2375512	0	[1, 4]	0	0	2375391	2375633	2375391	2375391
S1C4_A2	5	385178	0	[1, 2]	0	0	384914	385442	384914	384914
S1C4_A2	5	764222	0	[1, 2]	0	0	763483	764961	763483	763483
S1C4_A2	5	2152771	0	[1, 2]	0	0	2152398	2153144	2152398	2152398
S1C4_A2	6	330220	0	[1, 4]	0	0	329480	330960	329480	329480
S1C4_A2	6	2.46339e+06	0	[3, 4]	0	0	2463150	2463627	2463150	2463150
S1C4_A2	7	74211.5	0	[1, 2]	0	0	72064	76359	72064	72064
S1C4_A2	7	532436	1	[2, 3]	298	1	532437	532732	532437	532437
S1C4_A2	8	477346	1	[2, 3]	150	1	477382	477460	477382	477382
S1C4_A2	8	2230485	0	[1, 4]	0	0	2230275	2230695	2230275	2230275
S1C4_A2	9	228526	0	[2, 4]	0	0	228084	228967	228084	228084
S1C4_A2	9	1.64476e+06	1	[3, 4]	64.5	2	1644784	1644805	1644784	1644784
S1C4_A2	10	280740	0	[3, 4]	0	0	280642	280837	280642	280642
S1C4_A2	10	636712	0	[1, 3]	0	0	636165	637260	636165	636165
S1C4_A2	10	1.28051e+06	1	[1, 4]	531.5	4	1280048	1280449	1280048	1280048
S1C4_A2	11	161177	0	[3, 4]	0	0	160865	161489	160865	160865
S1C4_A2	11	1.2049e+06	0	[3, 4]	0	0	1204774	1205027	1204774	1204774
S1C4_A2	12	306034	1	[1, 2]	61	1	305981	306025	305981	305981
S1C4_A2	12	559094	1	[1, 2]	1282.5	1	557627	559278	557627	557627
S1C4_A2	12	807562	0	[1, 4]	0	0	806570	808554	806570	806570
S1C4_A2	12	953806	0	[1, 4]	0	0	953293	954320	953293	953293
S1C4_A2	13	797114	0	[2, 3]	0	0	796889	797338	796889	796889
S1C4_A2	14	660748	0	[1, 4]	0	0	660249	661246	660249	660249
S1C4_A2	15	497774	0	[3, 4]	0	0	497743	497805	497743	497743
S1C4_A2	16	127751	1	[3, 4]	1704	1	125325	128473	125325	125325
S1C4_A2	19	211312	0	[2, 3]	0	0	210853	211771	210853	210853
S1C4_A2	21	267640	0	[1, 2]	0	0	267346	267933	267346	267346
S1C4_A5	1	287978	0	[1, 3]	0	0	287800	288155	287800	287800
S1C4_A5	1	3.63033e+06	0	[2, 4]	0	0	3629919	3630746	3629919	3629919
S1C4_A5	1	4864157	0	[2, 4]	0	0	4864100	4864214	4864100	4864100
S1C4_A5	1	5826386	1	[3, 4]	1344	1	5825412	5826016	5825412	5825412
S1C4_A5	2	1.7915e+06	0	[2, 4]	0	0	1790577	1792424	1790577	1790577
S1C4_A5	2	3.03698e+06	0	[2, 4]	0	0	3036744	3037207	3036744	3036744
S1C4_A5	3	151861	0	[1, 2]	0	0	151262	152460	151262	151262
S1C4_A5	3	604575	0	[2, 3]	0	0	604302	604848	604302	604302
S1C4_A5	3	2.19031e+06	1	[1, 4]	333.5	1	2189858	2190430	2189858	2189858
S1C4_A5	3	3194657	1	[1, 4]	215	2	3194613	3194916	3194613	3194613
S1C4_A5	4	625739	1	[2, 3]	452.5	1	625598	626333	625598	625598
S1C4_A5	4	2569158	0	[3, 4]	0	0	2568911	2569405	2568911	2568911
S1C4_A5	5	380378	1	[2, 3]	986	1	380746	380997	380746	380746
S1C4_A5	5	1.93234e+06	0	[1, 4]	0	0	1931896	1932775	1931896	1931896
S1C4_A5	6	498587	0	[1, 4]	0	0	498551	498623	498551	498551
S1C4_A5	6	2.5164e+06	1	[2, 4]	237.5	2	2516227	2516333	2516227	2516227
S1C4_A5	7	328346	0	[1, 4]	0	0	327680	329013	327680	327680
S1C4_A5	7	1.18849e+06	1	[1, 4]	245.5	1	1188477	1188743	1188477	1188477
S1C4_A5	7	2.06924e+06	1	[2, 4]	396.5	1	2068691	2069392	2068691	2068691
S1C4_A5	7	2450217	1	[1, 2]	490	1	2450283	2450641	2450283	2450283
S1C4_A5	8	477597	1	[1, 3]	651.5	4	477160	477382	477160	477160
S1C4_A5	8	1306728	1	[2, 4]	830	2	1306198	1306428	1306198	1306198
S1C4_A5	8	1943881	0	[2, 4]	0	0	1943392	1944370	1943392	1943392
S1C4_A5	9	218476	0	[3, 4]	0	0	218251	218702	218251	218251
S1C4_A5	9	1988062	1	[2, 3]	200	2	1987811	1988113	1987811	1987811
S1C4_A5	10	274997	8	[1, 4]	612.5	1	274571	274810	274571	274571
S1C4_A5	10	1.29485e+06	1	[1, 4]	309	3	1294606	1294782	1294606	1294606
S1C4_A5	11	771132	4	[2, 4]	13437	4	764388	764438	764388	764388
S1C4_A5	11	878447	0	[2, 4]	0	0	877970	878924	877970	877970
S1C4_A5	11	1253966	0	[3, 4]	0	0	1253158	1254774	1253158	1253158
S1C4_A5	12	1.11827e+06	0	[3, 4]	0	0	1118174	1118369	1118174	1118174
S1C4_A5	13	542252	1	[1, 4]	223	1	542022	542260	542022	542022
S1C4_A5	14	661286	1	[1, 4]	52	1	661275	661350	661275	661275
S1C4_A5	15	469878	0	[2, 3]	0	0	469651	470105	469651	469651
S1C4_A5	15	623091	1	[3, 4]	30655	2	638408	638429	638408	638408
S1C4_A5	16	489482	0	[1, 4]	0	0	488071	490894	488071	488071
S1C4_A5	19	52754	1	[2, 3]	150	4	52784	52874	52784	52784
S1C8_A1	1	413253	1	[2, 4]	1125.5	5	413451	414181	413451	413451
S1C8_A1	1	1.35142e+06	0	[1, 3]	0	0	1350603	1352242	1350603	1350603
S1C8_A1	1	1677732	1	[1, 2]	226	3	1677579	1677659	1677579	1677579
S1C8_A1	1	2217962	0	[1, 2]	0	0	2217294	2218630	2217294	2217294
S1C8_A1	1	3.11474e+06	1	[1, 2]	965.5	1	3114334	3116108	3114334	3114334
S1C8_A1	1	4681208	1	[1, 2]	1323	13	4681805	4681934	4681805	4681805
S1C8_A1	1	5.28509e+06	1	[3, 4]	411.5	2	5285095	5285489	5285095	5285095
S1C8_A1	1	5.80877e+06	1	[3, 4]	695.5	2	5808192	5808647	5808192	5808192
S1C8_A1	2	80089.5	0	[2, 3]	0	0	79880	80299	79880	79880
S1C8_A1	2	780958	0	[1, 2]	0	0	780713	781203	780713	780713
S1C8_A1	2	1379120	0	[3, 4]	0	0	1378844	1379396	1378844	1378844
S1C8_A1	2	1858924	0	[1, 4]	0	0	1858491	1859357	1858491	1858491
S1C8_A1	2	3524722	0	[2, 4]	0	0	3524080	3525364	3524080	3524080
S1C8_A1	3	199258	1	[2, 3]	542	3	199074	199985	199074	199074
S1C8_A1	3	1.27677e+06	0	[1, 4]	0	0	1276677	1276860	1276677	1276677
S1C8_A1	3	1.91659e+06	1	[1, 4]	625.5	1	1916867	1916939	1916867	1916867
S1C8_A1	3	3128126	0	[1, 4]	0	0	3127973	3128279	3127973	3127973
S1C8_A1	4	639740	0	[2, 3]	0	0	639586	639893	639586	639586
S1C8_A1	4	1.13505e+06	0	[1, 4]	0	0	1134515	1135588	1134515	1134515
S1C8_A1	4	2427961	0	[1, 4]	0	0	2427430	2428492	2427430	2427430
S1C8_A1	4	2.77486e+06	1	[2, 4]	600	4	2775072	2775243	2775072	2775072
S1C8_A1	5	143014	0	[3, 4]	0	0	142946	143083	142946	142946
S1C8_A1	5	661325	0	[2, 4]	0	0	660978	661672	660978	660978
S1C8_A1	5	2.40916e+06	1	[1, 4]	137.5	2	2409144	2409317	2409144	2409144
S1C8_A1	6	295671	0	[3, 4]	0	0	294843	296499	294843	294843
S1C8_A1	6	2370426	0	[1, 4]	0	0	2370240	2370612	2370240	2370240
S1C8_A1	7	339738	1	[1, 4]	178.5	1	339478	339819	339478	339478
S1C8_A1	7	347148	1	[1, 4]	14565.5	5	354391	354471	354391	354391
S1C8_A1	7	625041	0	[3, 4]	0	0	624452	625630	624452	624452
S1C8_A1	7	2.33324e+06	0	[3, 4]	0	0	2333027	2333444	2333027	2333027
S1C8_A1	8	364467	0	[1, 4]	0	0	364143	364791	364143	364143
S1C8_A1	8	2.1302e+06	1	[1, 3]	274.5	1	2130261	2130408	2130261	2130261
S1C8_A1	9	218072	1	[2, 3]	808	1	218251	218702	218251	218251
S1C8_A1	9	778508	0	[1, 2]	0	0	778248	778769	778248	778248
S1C8_A1	9	1.87445e+06	1	[3, 4]	171	1	1874498	1874568	1874498	1874498
S1C8_A1	10	166357	1	[1, 2]	331.5	1	166446	166599	166446	166446
S1C8_A1	10	1.09173e+06	1	[2, 4]	440.5	2	1091448	1091564	1091448	1091448
S1C8_A1	11	160506	1	[2, 3]	186	4	160540	160658	160540	160540
S1C8_A1	11	549930	1	[2, 3]	5338.5	6	546560	547962	546560	546560
S1C8_A1	11	795464	0	[2, 3]	0	0	795075	795854	795075	795075
S1C8_A1	11	802078	4	[2, 3]	7514	3	798020	798621	798020	798020
S1C8_A1	11	1.01241e+06	0	[2, 3]	0	0	1012264	1012549	1012264	1012264
S1C8_A1	12	277109	0	[2, 3]	0	0	276620	277598	276620	276620
S1C8_A1	12	752394	0	[2, 3]	0	0	751510	753277	751510	751510
S1C8_A1	12	1303419	0	[1, 2]	0	0	1303016	1303822	1303016	1303016
S1C8_A1	13	29926.8	3	[1, 4]	14163.5	2	22774	22916	22774	22774
S1C8_A1	13	185228	0	[1, 4]	0	0	184788	185669	184788	184788
S1C8_A1	13	889970	1	[1, 2]	212.5	3	889829	889899	889829	889829
S1C8_A1	13	931087	3	[1, 2]	963	2	931568	931569	931568	931568
S1C8_A1	14	666653	0	[2, 3]	0	0	666589	666717	666589	666589
S1C8_A1	16	208118	0	[3, 4]	0	0	206981	209254	206981	206981
S1C8_A1	17	311963	0	[1, 4]	0	0	311757	312169	311757	311757
S1C8_A1	19	178816	1	[2, 3]	311.5	5	178898	179046	178898	178898
S1C8_A1	21	194505	1	[2, 3]	127.5	1	194463	194674	194463	194463
S2C14_A1	1	480285	0	[2, 4]	0	0	479987	480583	479987	479987
S2C14_A1	1	1.64944e+06	0	[2, 4]	0	0	1649262	1649619	1649262	1649262
S2C14_A1	1	2.85277e+06	0	[1, 3]	0	0	2852060	2853475	2852060	2852060
S2C14_A1	1	3.40691e+06	0	[3, 4]	0	0	3406635	3407192	3406635	3406635
S2C14_A1	1	4.74464e+06	0	[2, 3]	0	0	4744596	4744687	4744596	4744596
S2C14_A1	1	5801344	1	[1, 3]	88	1	5801251	5801349	5801251	5801251
S2C14_A1	2	372939	0	[2, 3]	0	0	372619	373259	372619	372619
S2C14_A1	2	1.9739e+06	0	[2, 3]	0	0	1973701	1974090	1973701	1973701
S2C14_A1	2	3382358	1	[1, 4]	321	4	3382442	3382595	3382442	3382442
S2C14_A1	3	142370	0	[2, 3]	0	0	142179	142561	142179	142179
S2C14_A1	3	2.92708e+06	0	[1, 4]	0	0	2926981	2927184	2926981	2926981
S2C14_A1	4	403876	1	[1, 2]	566	1	403087	404099	403087	403087
S2C14_A1	4	785152	0	[3, 4]	0	0	784709	785594	784709	784709
S2C14_A1	4	2.08045e+06	1	[1, 2]	324.5	1	2080074	2080492	2080074	2080074
S2C14_A1	4	2566109	0	[2, 4]	0	0	2566005	2566213	2566005	2566005
S2C14_A1	4	2781650	1	[1, 4]	230	4	2781632	2781898	2781632	2781632
S2C14_A1	5	291029	1	[1, 2]	310	3	290845	290903	290845	290845
S2C14_A1	5	2.46314e+06	1	[1, 2]	670	1	2462875	2464080	2462875	2462875
S2C14_A1	6	303865	0	[2, 3]	0	0	303516	304214	303516	303516
S2C14_A1	6	2248750	0	[1, 4]	0	0	2248568	2248932	2248568	2248568
S2C14_A1	6	2623291	1	[2, 3]	269	2	2623278	2623573	2623278	2623278
S2C14_A1	7	32561.8	1	[3, 4]	166.5	3	32564	32726	32564	32564
S2C14_A1	7	628132	0	[1, 2]	0	0	627893	628370	627893	627893
S2C14_A1	7	2.42011e+06	1	[1, 2]	207.5	1	2420152	2420284	2420152	2420152
S2C14_A1	8	360630	0	[2, 3]	0	0	360334	360927	360334	360334
S2C14_A1	8	874056	1	[1, 4]	397.5	4	873752	873962	873752	873752
S2C14_A1	8	2049920	0	[1, 2]	0	0	2049649	2050191	2049649	2049649
S2C14_A1	9	417454	0	[3, 4]	0	0	416646	418262	416646	416646
S2C14_A1	9	994975	0	[1, 3]	0	0	994844	995106	994844	994844
S2C14_A1	9	1990697	0	[2, 3]	0	0	1990334	1991060	1990334	1990334
S2C14_A1	10	1.3743e+06	0	[2, 3]	0	0	1374229	1374370	1374229	1374229
S2C14_A1	11	330336	0	[2, 3]	0	0	330319	330353	330319	330319
S2C14_A1	11	882569	1	[1, 2]	1169.5	2	883042	883265	883042	883042
S2C14_A1	11	1.32729e+06	1	[1, 2]	563.5	1	1326928	1327086	1326928	1326928
S2C14_A1	11	1.4626e+06	0	[2, 3]	0	0	1462415	1462790	1462415	1462415
S2C14_A1	12	301533	1	[1, 4]	504	6	301108	301454	301108	301108
S2C14_A1	12	836804	1	[1, 4]	2026	1	835532	836050	835532	835532
S2C14_A1	13	117522	0	[1, 2]	0	0	117477	117566	117477	117477
S2C14_A1	13	867701	0	[2, 3]	0	0	867659	867743	867659	867659
S2C14_A1	13	980587	1	[1, 4]	194	4	980451	980529	980451	980451
S2C14_A1	15	354366	1	[2, 3]	228.5	4	354163	354341	354163	354163
S2C14_A1	16	349388	0	[2, 3]	0	0	348810	349967	348810	348810
S2C14_A1	21	192701	1	[1, 2]	69.5	1	192733	192739	192733	192733
S3C3_A2	1	286849	0	[2, 4]	0	0	286324	287374	286324	286324
S3C3_A2	1	877558	0	[2, 3]	0	0	876850	878267	876850	876850
S3C3_A2	1	2.21128e+06	0	[1, 4]	0	0	2211179	2211376	2211179	2211179
S3C3_A2	1	4276371	4	[1, 3]	206	2	4276216	4276320	4276216	4276216
S3C3_A2	1	4.98763e+06	0	[1, 3]	0	0	4987542	4987719	4987542	4987542
S3C3_A2	1	5.81284e+06	1	[1, 4]	593.5	7	5812997	5813280	5812997	5812997
S3C3_A2	2	334532	1	[1, 3]	370	5	334308	334385	334308	334308
S3C3_A2	2	1.64645e+06	1	[2, 3]	5323.5	9	1648570	1649654	1648570	1648570
S3C3_A2	2	1.9739e+06	0	[2, 3]	0	0	1973701	1974090	1973701	1973701
S3C3_A2	2	3.41964e+06	0	[2, 4]	0	0	3419176	3420111	3419176	3419176
S3C3_A2	2	3650965	0	[1, 3]	0	0	3650865	3651065	3650865	3650865
S3C3_A2	3	154238	0	[1, 4]	0	0	153917	154559	153917	153917
S3C3_A2	3	474519	1	[1, 4]	166	2	474398	474474	474398	474398
S3C3_A2	3	2173310	0	[1, 2]	0	0	2172588	2174032	2172588	2172588
S3C3_A2	3	3.12789e+06	1	[1, 3]	473.5	1	3127973	3128279	3127973	3127973
S3C3_A2	4	47363.5	0	[1, 4]	0	0	47108	47619	47108	47108
S3C3_A2	4	651326	0	[1, 4]	0	0	650929	651723	650929	650929
S3C3_A2	4	1.88765e+06	3	[2, 3]	837	2	1887807	1888321	1887807	1887807
S3C3_A2	4	2.7773e+06	1	[1, 4]	451.5	2	2777505	2777543	2777505	2777505
S3C3_A2	5	398165	1	[1, 3]	310.5	4	397831	398189	397831	397831
S3C3_A2	5	774122	0	[1, 3]	0	0	773863	774382	773863	773863
S3C3_A2	5	2103330	0	[2, 4]	0	0	2102771	2103889	2102771	2102771
S3C3_A2	5	2307263	2	[2, 3]	670	0	2307053	2307473	2307053	2307053
S3C3_A2	5	2312344	4	[2, 3]	8189	12	2308240	2308259	2308240	2308240
S3C3_A2	6	309880	0	[1, 3]	0	0	309228	310531	309228	309228
S3C3_A2	6	2607557	1	[1, 3]	270	4	2607588	2607796	2607588	2607588
S3C3_A2	7	34289	1	[2, 4]	361	3	34248	34691	34248	34248
S3C3_A2	7	639044	0	[2, 3]	0	0	638202	639887	638202	638202
S3C3_A2	7	2052268	0	[3, 4]	0	0	2052126	2052410	2052126	2052126
S3C3_A2	8	1.98804e+06	0	[1, 2]	0	0	1987739	1988334	1987739	1987739
S3C3_A2	9	219786	0	[3, 4]	0	0	219014	220559	219014	219014
S3C3_A2	9	1291225	0	[1, 3]	0	0	1289985	1292465	1289985	1289985
S3C3_A2	10	369562	0	[1, 4]	0	0	369249	369876	369249	369249
S3C3_A2	10	1211729	0	[1, 2]	0	0	1211422	1212036	1211422	1211422
S3C3_A2	10	1.29673e+06	1	[2, 4]	1309	3	1297176	1297602	1297176	1297176
S3C3_A2	11	166760	1	[1, 3]	200	3	166577	166742	166577	166577
S3C3_A2	11	495904	0	[2, 4]	0	0	495091	496717	495091	495091
S3C3_A2	11	1317174	0	[2, 4]	0	0	1317162	1317186	1317162	1317162
S3C3_A2	12	405282	1	[1, 3]	196.5	2	405091	405277	405091	405091
S3C3_A2	12	1.31099e+06	0	[1, 2]	0	0	1310589	1311382	1310589	1310589
S3C3_A2	13	122964	1	[2, 4]	796	2	122709	124015	122709	122709
S3C3_A2	13	551825	0	[2, 4]	0	0	551510	552140	551510	551510
S3C3_A2	13	864870	0	[3, 4]	0	0	864501	865240	864501	864501
S3C3_A2	14	645218	0	[1, 4]	0	0	644896	645539	644896	644896
S3C3_A2	15	283346	0	[1, 3]	0	0	283217	283476	283217	283217
S3C3_A2	17	312646	0	[1, 3]	0	0	312494	312797	312494	312494
S3C3_A2	19	219125	1	[2, 4]	237.5	1	219212	219275	219212	219212
S3C3_A2	21	200110	0	[2, 3]	0	0	199971	200249	199971	199971
S4C1_A1	1	246948	0	[1, 4]	0	0	246480	247416	246480	246480
S4C1_A1	1	866096	1	[2, 4]	204.5	2	866110	866287	866110	866110
S4C1_A1	1	2212331	1	[2, 4]	276	2	2212096	2212290	2212096	2212096
S4C1_A1	1	4.01132e+06	1	[1, 4]	6280	3	4013217	4015698	4013217	4013217
S4C1_A1	1	4.27149e+06	1	[1, 2]	345.5	2	4271059	4271585	4271059	4271059
S4C1_A1	1	5428311	0	[1, 2]	0	0	5427485	5429137	5427485	5427485
S4C1_A1	1	5809115	0	[1, 2]	0	0	5808674	5809556	5808674	5808674
S4C1_A1	2	732105	0	[2, 3]	0	0	731841	732369	731841	731841
S4C1_A1	2	1995199	0	[3, 4]	0	0	1995092	1995306	1995092	1995092
S4C1_A1	2	3.38133e+06	0	[2, 4]	0	0	3380775	3381892	3380775	3380775
S4C1_A1	3	105947	0	[2, 3]	0	0	105667	106227	105667	105667
S4C1_A1	3	305969	1	[1, 4]	110.5	2	305986	306062	305986	305986
S4C1_A1	3	1495940	1	[1, 2]	156	1	1495799	1495925	1495799	1495799
S4C1_A1	3	3120904	0	[1, 3]	0	0	3120718	3121090	3120718	3120718
S4C1_A1	4	35691.5	0	[1, 3]	0	0	35425	35958	35425	35425
S4C1_A1	4	1686648	0	[2, 3]	0	0	1686571	1686725	1686571	1686571
S4C1_A1	4	2.57181e+06	1	[1, 2]	3041.5	15	2570202	2570373	2570202	2570202
S4C1_A1	5	189150	0	[1, 4]	0	0	188881	189418	188881	188881
S4C1_A1	5	480723	0	[1, 3]	0	0	480663	480783	480663	480663
S4C1_A1	5	1.05968e+06	0	[1, 2]	0	0	1059299	1060054	1059299	1059299
S4C1_A1	5	2.4084e+06	1	[1, 4]	575	1	2407799	2408429	2407799	2407799
S4C1_A1	6	934839	1	[2, 4]	342	4	934574	934762	934574	934574
S4C1_A1	6	2.25453e+06	0	[1, 2]	0	0	2254488	2254579	2254488	2254488
S4C1_A1	7	335861	1	[1, 3]	220.5	1	335895	336048	335895	335895
S4C1_A1	7	661002	0	[2, 4]	0	0	660707	661298	660707	660707
S4C1_A1	7	709714	0	[2, 3]	0	0	707091	712338	707091	707091
S4C1_A1	7	2425589	0	[2, 4]	0	0	2425390	2425788	2425390	2425390
S4C1_A1	8	472757	1	[1, 4]	149.5	2	472821	472843	472821	472821
S4C1_A1	8	901792	0	[1, 4]	0	0	901624	901959	901624	901624
S4C1_A1	8	1875134	0	[1, 4]	0	0	1874852	1875416	1874852	1874852
S4C1_A1	9	304047	0	[1, 2]	0	0	303551	304543	303551	303551
S4C1_A1	9	771891	0	[3, 4]	0	0	771783	771999	771783	771783
S4C1_A1	9	1795485	0	[1, 4]	0	0	1794797	1796173	1794797	1794797
S4C1_A1	10	618870	1	[2, 4]	293.5	1	618615	618831	618615	618615
S4C1_A1	10	1.20594e+06	0	[3, 4]	0	0	1205651	1206236	1205651	1205651
S4C1_A1	11	543284	0	[2, 3]	0	0	542913	543654	542913	542913
S4C1_A1	11	783770	0	[2, 3]	0	0	778062	789478	778062	778062
S4C1_A1	11	1.20057e+06	0	[1, 4]	0	0	1199027	1202122	1199027	1199027
S4C1_A1	12	285418	1	[1, 3]	250.5	1	285438	285648	285438	285438
S4C1_A1	12	771940	0	[1, 3]	0	0	771196	772684	771196	771196
S4C1_A1	12	956999	1	[2, 3]	566.5	3	956887	957678	956887	956887
S4C1_A1	13	111230	0	[2, 3]	0	0	110920	111540	110920	110920
S4C1_A1	13	1131337	0	[1, 3]	0	0	1131235	1131439	1131235	1131235
S4C1_A1	15	308205	0	[1, 3]	0	0	307816	308594	307816	307816
S4C1_A1	15	496277	1	[2, 3]	283.5	2	496131	496140	496131	496131
S4C1_A1	16	129510	1	[2, 4]	297	1	129557	129760	129557	129557
S4C1_A1	17	111370	0	[1, 3]	0	0	111235	111506	111235	111235
S4C1_A1	19	204306	0	[2, 4]	0	0	204137	204474	204137	204137
S4C1_A1	21	64003.5	0	[1, 4]	0	0	63922	64085	63922	63922
S4C7_A1	1	459035	0	[3, 4]	0	0	458906	459164	458906	458906
S4C7_A1	1	3402427	0	[2, 4]	0	0	3402290	3402564	3402290	3402290
S4C7_A1	1	5381968	0	[2, 3]	0	0	5381566	5382370	5381566	5381566
S4C7_A1	1	5.81353e+06	3	[2, 3]	1398.5	9	5814141	5814311	5814141	5814141
S4C7_A1	2	195125	0	[1, 4]	0	0	194754	195496	194754	194754
S4C7_A1	2	1.24548e+06	4	[1, 3]	510.5	2	1244754	1245686	1244754	1244754
S4C7_A1	2	1.26079e+06	8	[1, 4]	4602	7	1262738	1263441	1262738	1262738
S4C7_A1	2	1.48742e+06	4	[1, 3]	3116.5	4	1485727	1485992	1485727	1485727
S4C7_A1	2	1.49319e+06	0	[1, 3]	0	0	1492462	1493921	1492462	1492462
S4C7_A1	2	2171655	1	[1, 3]	507	1	2171645	2172172	2171645	2171645
S4C7_A1	2	3562099	0	[2, 4]	0	0	3561927	3562271	3561927	3561927
S4C7_A1	3	210864	0	[1, 2]	0	0	210247	211481	210247	210247
S4C7_A1	3	3.09597e+06	1	[1, 4]	118.5	1	3095844	3095973	3095844	3095844
S4C7_A1	4	419512	0	[1, 4]	0	0	419313	419712	419313	419313
S4C7_A1	4	2.56896e+06	1	[1, 4]	187.5	2	2568824	2568901	2568824	2568824
S4C7_A1	5	390520	1	[2, 4]	719.5	4	390777	390982	390777	390777
S4C7_A1	5	2.10499e+06	0	[1, 3]	0	0	2104321	2105654	2104321	2104321
S4C7_A1	5	2.70066e+06	1	[1, 4]	34.5	1	2700669	2700683	2700669	2700669
S4C7_A1	6	2404393	0	[3, 4]	0	0	2404102	2404684	2404102	2404102
S4C7_A1	7	187134	0	[2, 4]	0	0	186672	187596	186672	186672
S4C7_A1	7	603579	0	[2, 3]	0	0	602958	604200	602958	602958
S4C7_A1	7	2.38794e+06	0	[1, 4]	0	0	2387826	2388055	2387826	2387826
S4C7_A1	8	472734	1	[2, 4]	102	1	472617	472748	472617	472617
S4C7_A1	8	2.13399e+06	0	[1, 2]	0	0	2133441	2134534	2133441	2133441
S4C7_A1	9	266423	0	[1, 2]	0	0	266172	266674	266172	266172
S4C7_A1	9	1988317	1	[2, 4]	310	6	1988440	1988504	1988440	1988440
S4C7_A1	10	59503.5	0	[2, 4]	0	0	59161	59846	59161	59161
S4C7_A1	10	1.37275e+06	1	[1, 3]	305.5	3	1372450	1372750	1372450	1372450
S4C7_A1	11	336808	0	[2, 4]	0	0	335756	337861	335756	335756
S4C7_A1	11	1.51555e+06	1	[1, 4]	78	1	1515548	1515639	1515548	1515548
S4C7_A1	12	637686	0	[2, 3]	0	0	636394	638979	636394	636394
S4C7_A1	12	1.30934e+06	0	[2, 3]	0	0	1308928	1309753	1308928	1308928
S4C7_A1	13	112697	0	[2, 4]	0	0	112621	112773	112621	112621
S4C7_A1	13	734924	1	[1, 4]	448.5	2	734789	735508	734789	734789
S4C7_A1	13	974687	8	[3, 4]	608.5	4	974169	974596	974169	974169
S4C7_A1	14	659756	1	[1, 4]	187	1	659579	659746	659579	659579
S4C7_A1	15	82032	0	[2, 4]	0	0	81918	82146	81918	81918
S4C7_A1	16	125076	0	[2, 3]	0	0	124828	125325	124828	124828
S4C7_A1	17	311186	0	[1, 3]	0	0	311130	311241	311130	311130
S4C7_A1	19	185488	0	[1, 3]	0	0	185360	185615	185360	185360
S4C7_A1	21	197495	3	[2, 3]	953.5	5	196652	197385	196652	196652
S4C7_A3	1	485270	1	[3, 4]	216	1	485181	485574	485181	485181
S4C7_A3	1	1593864	0	[1, 3]	0	0	1593310	1594418	1593310	1593310
S4C7_A3	1	3662409	0	[1, 3]	0	0	3662170	3662648	3662170	3662170
S4C7_A3	1	4.83809e+06	1	[3, 4]	122.5	3	4837993	4838065	4837993	4837993
S4C7_A3	1	5.91435e+06	1	[3, 4]	160.5	2	5914343	5914521	5914343	5914343
S4C7_A3	2	74682.5	0	[1, 3]	0	0	74408	74957	74408	74408
S4C7_A3	2	575419	1	[2, 4]	727	7	574677	575434	574677	574677
S4C7_A3	2	3.03123e+06	1	[2, 4]	1063.5	3	3031183	3032345	3031183	3031183
S4C7_A3	2	3669992	0	[2, 4]	0	0	3669765	3670219	3669765	3669765
S4C7_A3	3	299198	0	[1, 3]	0	0	299138	299258	299138	299138
S4C7_A3	3	719096	0	[2, 4]	0	0	718487	719704	718487	718487
S4C7_A3	3	3128679	0	[2, 4]	0	0	3128637	3128721	3128637	3128637
S4C7_A3	4	93377	0	[1, 3]	0	0	92252	94502	92252	92252
S4C7_A3	4	2.56917e+06	1	[2, 4]	248.5	3	2569192	2569405	2569192	2569192
S4C7_A3	5	436711	0	[1, 4]	0	0	436548	436874	436548	436548
S4C7_A3	5	1939955	0	[1, 3]	0	0	1939677	1940233	1939677	1939677
S4C7_A3	6	888587	0	[1, 3]	0	0	887662	889512	887662	887662
S4C7_A3	6	2.25442e+06	1	[2, 3]	222.5	4	2254215	2254407	2254215	2254215
S4C7_A3	7	449244	0	[2, 4]	0	0	448944	449543	448944	448944
S4C7_A3	7	1.19432e+06	0	[1, 3]	0	0	1194158	1194487	1194158	1194158
S4C7_A3	7	2.04308e+06	1	[1, 3]	1459	1	2042479	2045145	2042479	2042479
S4C7_A3	8	475593	0	[1, 2]	0	0	475315	475871	475315	475315
S4C7_A3	8	2.22916e+06	1	[3, 4]	360.5	1	2228929	2229030	2228929	2228929
S4C7_A3	9	212162	1	[2, 4]	280.5	3	211869	212175	211869	211869
S4C7_A3	9	1.67885e+06	1	[2, 4]	66	1	1678868	1678907	1678868	1678868
S4C7_A3	10	366285	1	[1, 2]	218.5	1	365975	366377	365975	365975
S4C7_A3	10	1379045	1	[1, 4]	306	2	1378671	1379113	1378671	1378671
S4C7_A3	11	885272	4	[1, 3]	5291	20	882210	883042	882210	882210
S4C7_A3	12	867580	0	[1, 3]	0	0	866653	868508	866653	866653
S4C7_A3	13	733802	0	[1, 2]	0	0	733515	734088	733515	733515
S4C7_A3	14	146006	1	[2, 4]	144	1	146017	146140	146017	146017
S4C7_A3	15	257182	0	[2, 4]	0	0	256962	257402	256962	256962
S4C7_A3	15	623091	3	[1, 3]	30655	2	638408	638429	638408	638408
S4C7_A3	16	194106	0	[1, 3]	0	0	193826	194387	193826	193826
S4C7_A3	17	266218	1	[1, 2]	321	1	265813	266303	265813	265813
S4C7_A3	19	215372	1	[1, 3]	470.5	1	214999	215274	214999	214999
S4C7_A3	21	197427	0	[3, 4]	0	0	197385	197469	197385	197385

## Sheet: Table_S1B
Table S1B: Summary of crossover frequencies per tetrad for the core and accessory chromosomes.
	genome			core			accessory
tetrads	number of crossover	genome_size [Mbp]	recombination_rate	number of crossover	genome_size [Mbp]	recombination_rate	number of crossover	genome_size [Mbp]	recombination_rate
A01-6	56	37.4168	74.8326	51	35.0776	72.6959	5	2.3392	106.874
A03-4	52	37.5917	69.1641	45	35.0776	59.8672	7	2.51409	139.215
A03-8	41	37.822	54.2012	37	35.0776	52.7401	4	2.74438	72.8763
A03-9	45	38.6404	58.2291	40	35.0776	57.0164	5	3.5628	70.1695
A04-4	58	38.0334	76.2488	52	35.0776	74.1213	6	2.95576	101.497
A05-3	56	38.6404	72.4629	50	35.0776	71.2705	6	3.5628	84.2034
A06-4	61	38.0906	80.0722	54	35.0776	76.9721	7	3.01295	116.165
A06-5	49	38.0906	64.3203	43	35.0776	61.2926	6	3.01295	99.57
A06-6	44	38.0906	57.757	39	35.0776	55.591	5	3.01295	82.975
A06-9	43	38.0906	56.4444	38	35.0776	54.1656	5	3.01295	82.975
A08-1	66	37.8674	87.1463	59	35.0776	84.0991	7	2.7897	125.461
A08-4	60	36.7677	81.5935	55	35.0776	78.3975	5	1.69001	147.928
A08-5	51	37.4581	68.076	47	35.0776	66.9942	4	2.38049	89.6152
A09-3	47	38.6404	60.8171	40	35.0776	57.0164	7	3.5628	98.2373
A10-2	59	38.6404	76.3449	53	35.0776	75.5467	6	3.5628	84.2034
S1C4_A2	41	38.0563	53.8675	36	35.0776	51.3147	5	2.9787	83.9291
S1C4_A5	37	38.0563	48.6121	32	35.0776	45.6131	5	2.9787	83.9291
S1C8_A1	54	38.0009	71.0509	49	35.0776	69.8451	5	2.9233	85.5198
S2C14_A1	43	38.0906	56.4444	40	35.0776	57.0164	3	3.01295	49.785
S3C3_A2	48	38.0334	63.1024	43	35.0776	61.2926	5	2.95576	84.5807
S4C1_A1	49	37.8674	64.6995	43	35.0776	61.2926	6	2.7897	107.538
S4C7_A1	41	38.6404	53.0532	35	35.0776	49.8893	6	3.5628	84.2034
S4C7_A3	37	38.6404	47.8773	30	35.0776	42.7623	7	3.5628	98.2373
Sum	1138	875.267	65.0087	1011	806.786	62.656	127	68.4814	92.7259

## Sheet: Table_S1C
Table S1C: List of genes in crossover hotspots.A1
Protein_ID	Chromosome	Start	End	Secretion	Transmembrane	Cell_location	Effector	Apoplast	Orthogroup	Specific_Zymo	Specific_Zt	CAZyme	CAZyme_family	Regulation_bio_vs_necro	functional Annotation	Goterms
Zt09_chr_1_00115	chr_1	482756	484889	Not_secreted	Not_TM	Cytoplasm	-	-	OG_8577	False	False	-	-	-	hypothetical protein	GO:0008150, GO:0003674, GO:0005575
Zt09_chr_1_00116	chr_1	486231	490784	Not_secreted	TM	Cell_membrane	-	-	OG_5429	False	False	-	-	-	similar to membrane bound c2 domain protein	GO:0005515
Zt09_chr_1_00118	chr_1	493683	494753	Not_secreted	Not_TM	Cytoplasm	-	-	OG_9709	False	False	-	-	-	hypothetical protein	GO:0008150, GO:0003674, GO:0005575
Zt09_chr_1_00120	chr_1	497957	498849	Not_secreted	Not_TM	Plastid	-	-	OG_5434	False	False	-	-	-	hypothetical protein	GO:0004150, GO:0006760
Zt09_chr_1_00119	chr_1	495369	497541	Not_secreted	Not_TM	Cytoplasm	-	-	OG_11172	True	False	-	-	-	similar to kp-43 peptidase/serine peptidase	GO:0004252, GO:0006508
Zt09_chr_1_00117	chr_1	491932	492364	Not_secreted	Not_TM	Cytoplasm	-	-	OG_9710	True	False	-	-	-	hypothetical protein	GO:0008150, GO:0003674, GO:0005575
Zt09_chr_1_00731	chr_1	2201194	2202619	Not_secreted	Not_TM	Nucleus	-	-	OG_7036	False	False	-	-	-	hypothetical protein	GO:0003735, GO:0005840, GO:0005622, GO:0006412
Zt09_chr_1_00732	chr_1	2203267	2207035	Not_secreted	Not_TM	-	-	-	OG_7038	False	False	-	-	-	similar to other hect domain ubiquitin protein ligase E3	GO:0004842
Zt09_chr_1_00730	chr_1	2198873	2200957	Not_secreted	Not_TM	Nucleus	-	-	OG_7035	False	False	-	-	-	hypothetical protein	GO:0000981, GO:0008270, GO:0005634, GO:0006355
Zt09_chr_1_00733	chr_1	2208267	2209189	Not_secreted	Not_TM	-	-	-	OG_7040	False	False	-	-	-	similar to NAD dependent epimerase/dehydratase	GO:0008150, GO:0003674, GO:0005575
Zt09_chr_1_00735	chr_1	2214177	2216295	Not_secreted	TM	-	-	-	OG_7039	False	False	-	-	-	hypothetical protein	GO:0005215, GO:0005886, GO:0016021, GO:0055085
Zt09_chr_1_00736	chr_1	2216438	2218390	Not_secreted	TM	-	-	-	OG_7041	False	False	-	-	-	similar to sodium/hydrogen exchanger family protein	GO:0015299, GO:0016021, GO:0055085, GO:0006812
Zt09_chr_1_00737	chr_1	2218880	2220485	Not_secreted	Not_TM	Nucleus	-	-	OG_7042	False	False	-	-	-	similar to pseudouridylate synthase 3	GO:0009982, GO:0003723, GO:0009451, GO:0001522
Zt09_chr_1_00734	chr_1	2210650	2212738	Secreted	TM	-	-	-	OG_3230	False	False	-	-	-	hypothetical protein	GO:0008150, GO:0003674, GO:0005575
Zt09_chr_1_00972	chr_1	2841190	2843674	Not_secreted	Not_TM	Nucleus	-	-	OG_5054	False	False	-	-	-	similar to Zn(II)2Cys6 transcription factor	GO:0000981, GO:0008270, GO:0005634, GO:0006355
Zt09_chr_1_00975	chr_1	2849170	2850808	Not_secreted	Not_TM	Cytoplasm	-	-	OG_5057	False	False	-	-	-	similar to c-x8-c-x5-c-x3-h type zinc finger protein	GO:0046872
Zt09_chr_1_00974	chr_1	2845761	2848983	Not_secreted	Not_TM	-	-	-	OG_5056	False	False	-	-	-	similar to isoleucyl-trna synthetase	GO:0005524, GO:0000166, GO:0004822, GO:0004812, GO:0002161, GO:0005737, GO:0006428, GO:0006418
Zt09_chr_1_00973	chr_1	2843717	2845325	Not_secreted	Not_TM	-	-	-	OG_5055	False	False	-	-	-	hypothetical protein	GO:0008150, GO:0003674, GO:0005575
Zt09_chr_1_00979	chr_1	2859344	2860979	Not_secreted	TM	Cell_membrane	-	-	OG_5062	False	False	-	-	-	similar to udp-glc gal endoplasmic reticulum nucleotide sugar transporter	GO:0055085
Zt09_chr_1_00978	chr_1	2856569	2858954	Not_secreted	Not_TM	Peroxisome	-	-	OG_5061	False	False	-	-	-	similar to acetoacetate-CoA ligase	GO:0030729, GO:0003824, GO:0006629, GO:0008152
Zt09_chr_1_00977	chr_1	2854784	2856056	Not_secreted	Not_TM	Nucleus	-	-	OG_5059	False	False	-	-	-	hypothetical protein	GO:0008150, GO:0003674, GO:0005575
Zt09_chr_1_00976	chr_1	2851231	2853406	Not_secreted	Not_TM	Nucleus	-	-	OG_5058	False	False	-	-	-	similar to dna photolyase	GO:0003913, GO:0006281
Zt09_chr_1_02060	chr_1	5805591	5808956	Not_secreted	TM	-	-	-	OG_4269	False	False	-	-	Up regulated in biotrophic phase	similar to sulfate transporter family protein	GO:0015116, GO:0016021, GO:0008272
Zt09_chr_1_02059	chr_1	5803399	5804294	Not_secreted	Not_TM	Plastid	-	-	OG_4270	False	False	-	-	-	hypothetical protein	GO:0005515
Zt09_chr_1_02062	chr_1	5813975	5814902	Not_secreted	Not_TM	-	-	-	OG_4268	False	False	-	-	-	similar to ubiquitin domain-containing protein	GO:0008150, GO:0003674, GO:0005575
Zt09_chr_1_02061	chr_1	5811074	5811239	Secreted	Not_TM	Extracellular	Non-effector	-	OG_18649	True	True	-	-	-	predicted protein	GO:0008150, GO:0003674, GO:0005575
Zt09_chr_1_02058	chr_1	5802036	5803065	Not_secreted	Not_TM	-	-	-	OG_8349	True	False	-	-	-	hypothetical protein	GO:0008150, GO:0003674, GO:0005575
Zt09_chr_1_02064	chr_1	5816820	5820453	Not_secreted	Not_TM	Cytoplasm	-	-	OG_4272	False	False	-	-	Up regulated in necrotrophic phase	hypothetical protein	GO:0008150, GO:0003674, GO:0005575
Zt09_chr_1_02057	chr_1	5798139	5800204	Not_secreted	Not_TM	Cytoplasm	-	-	OG_4276	False	False	-	-	-	hypothetical protein	GO:0008150, GO:0003674, GO:0005575
Zt09_chr_1_02063	chr_1	5815824	5816788	Not_secreted	TM	-	-	-	OG_8350	True	False	-	-	-	hypothetical protein	GO:0008150, GO:0003674, GO:0005575
Zt09_chr_1_02099	chr_1	5928373	5929870	Not_secreted	Not_TM	Cytoplasm	-	-	OG_4193	False	False	-	-	-	similar to alpha/beta-hydrolase	GO:0008150, GO:0003674, GO:0005575
Zt09_chr_1_02095	chr_1	5921182	5922383	Not_secreted	Not_TM	Endoplasmic_reticulum	-	-	OG_4189	False	False	-	-	-	similar to alkaline dihydroceramidase	GO:0016811, GO:0016021, GO:0006672
Zt09_chr_1_02096	chr_1	5922812	5923302	Not_secreted	Not_TM	Cytoplasm	-	-	OG_4190	False	False	-	-	-	similar to prefoldin subunit 1	GO:0051082, GO:0016272, GO:0006457
Zt09_chr_1_02097	chr_1	5923897	5925704	Not_secreted	Not_TM	Cytoplasm	-	-	OG_4191	False	False	-	-	-	similar to tubulin-specific chaperone e	GO:0005515
Zt09_chr_1_02098	chr_1	5927084	5928180	Not_secreted	Not_TM	Mitochondrion	-	-	OG_8337	True	False	-	-	-	predicted protein	GO:0008150, GO:0003674, GO:0005575
Zt09_chr_1_02102	chr_1	5933883	5935445	Secreted	TM	-	-	-	OG_4196	False	False	-	-	-	hypothetical protein	GO:0016021
Zt09_chr_1_02101	chr_1	5932111	5933533	Not_secreted	Not_TM	Nucleus	-	-	OG_4195	False	False	-	-	-	hypothetical protein	GO:0016799, GO:0008270, GO:0003684, GO:0003906, GO:0003676, GO:0006284, GO:0006289
Zt09_chr_1_02103	chr_1	5936374	5948886	Not_secreted	Not_TM	Cytoplasm	-	-	OG_9325	True	False	-	-	-	#N/A	GO:0008150, GO:0003674, GO:0005575
Zt09_chr_1_02100	chr_1	5930450	5931671	Secreted	Not_TM	Extracellular	Non-effector	-	OG_4194	False	False	-	-	-	similar to agmatinase	GO:0016813, GO:0046872
Zt09_chr_2_00014	chr_2	62598	64484	Not_secreted	Not_TM	Peroxisome	-	-	OG_9921	True	False	-	-	-	similar to heterokaryon incompatibility protein	GO:0008150, GO:0003674, GO:0005575
Zt09_chr_2_00013	chr_2	59910	61476	Not_secreted	Not_TM	Cytoplasm	-	-	OG_6741	False	False	-	-	-	similar to NAD binding Rossmann fold oxidoreductase	GO:0016491
Zt09_chr_2_00017	chr_2	75208	77038	Not_secreted	Not_TM	-	-	-	OG_6745	False	False	Possible CAZyme	GT31	-	similar to ubiquitin carboxyl-terminal hydrolase	GO:0036459, GO:0006511
Zt09_chr_2_00018	chr_2	77470	78346	Not_secreted	Not_TM	-	-	-	OG_6744	False	False	-	-	-	similar to Ribosomal protein L9/RNase H1	GO:0008150, GO:0003674, GO:0005575
Zt09_chr_2_00016	chr_2	67266	71873	Not_secreted	Not_TM	-	-	-	OG_10756	True	False	-	-	-	hypothetical protein	GO:0008150, GO:0003674, GO:0005575
Zt09_chr_2_00019	chr_2	78760	79991	Not_secreted	Not_TM	Endoplasmic_reticulum	-	-	OG_8997	True	False	-	-	Up regulated in biotrophic phase	hypothetical protein	GO:0008150, GO:0003674, GO:0005575
Zt09_chr_2_00015	chr_2	65373	66377	Not_secreted	Not_TM	Cytoplasm	-	-	OG_6743	False	False	-	-	-	similar to UMTA methyltransferase family protein	GO:0008150, GO:0003674, GO:0005575
Zt09_chr_2_00389	chr_2	1240030	1240870	Not_secreted	Not_TM	Cytoplasm	-	-	OG_9755	False	False	-	-	-	similar to short-chain dehydrogenase	GO:0016491, GO:0008152
Zt09_chr_2_00390	chr_2	1241686	1242820	Not_secreted	Not_TM	Cytoplasm	-	-	OG_7548	True	False	-	-	-	similar to calcium/calmodulin dependent protein kinase	GO:0004672, GO:0005524, GO:0004674, GO:0016772, GO:0006468
Zt09_chr_2_00479	chr_2	1482664	1484422	Not_secreted	Not_TM	Nucleus	-	-	OG_1133	False	False	-	-	-	similar to transcription factor C6 RosA	GO:0000981, GO:0008270, GO:0005634, GO:0006355
Zt09_chr_2_00478	chr_2	1479531	1481381	Not_secreted	Not_TM	Cytoplasm	-	-	OG_1131	False	False	-	-	-	similar to adenosine deaminase	GO:0019239, GO:0000034, GO:0009168, GO:0006146
Zt09_chr_2_00480	chr_2	1495859	1499402	Not_secreted	Not_TM	Nucleus	-	-	OG_18452	True	True	-	-	-	predicted protein	GO:0008150, GO:0003674, GO:0005575
Zt09_chr_2_00620	chr_2	1964575	1965321	Not_secreted	Not_TM	Cytoplasm	-	-	OG_1184	False	False	-	-	-	similar to xanthine-guanine phosphoribosyl transferase	GO:0009116
Zt09_chr_2_00625	chr_2	1975024	1975639	Not_secreted	Not_TM	Cytoplasm	-	-	OG_901	False	False	-	-	-	hypothetical protein	GO:0008150, GO:0003674, GO:0005575
Zt09_chr_2_00622	chr_2	1968002	1969484	Not_secreted	Not_TM	Cytoplasm	-	-	OG_1245	False	False	-	-	-	hypothetical protein	GO:0008150, GO:0003674, GO:0005575
Zt09_chr_2_00624	chr_2	1973871	1974276	Secreted	Not_TM	Extracellular	Effector	Non-apoplastic	OG_7660	False	False	-	-	-	predicted protein	GO:0008150, GO:0003674, GO:0005575
Zt09_chr_2_00623	chr_2	1969993	1973326	Not_secreted	Not_TM	-	-	-	OG_1254	False	False	-	-	-	similar to leucine-rich repeat-containing protein	GO:0005515
Zt09_chr_2_00621	chr_2	1966035	1967143	Not_secreted	Not_TM	Nucleus	-	-	OG_1240	False	False	-	-	-	hypothetical protein	GO:0005515
Zt09_chr_2_01132	chr_2	3420378	3421798	Not_secreted	Not_TM	Cytoplasm	-	-	OG_18431	True	True	-	-	-	predicted protein	GO:0008150, GO:0003674, GO:0005575
Zt09_chr_2_01135	chr_2	3429241	3430691	Not_secreted	Not_TM	-	-	-	OG_8198	True	False	-	-	-	predicted protein	GO:0008150, GO:0003674, GO:0005575
Zt09_chr_2_01133	chr_2	3424393	3425566	Not_secreted	Not_TM	-	-	-	OG_3604	False	False	-	-	-	hypothetical protein	GO:0003676, GO:0000166
Zt09_chr_2_01137	chr_2	3435841	3437922	Not_secreted	Not_TM	Nucleus	-	-	OG_3607	False	False	-	-	-	hypothetical protein	GO:0003676, GO:0003723, GO:0000166, GO:0005634, GO:0006397
Zt09_chr_2_01136	chr_2	3431346	3432309	Not_secreted	Not_TM	Mitochondrion	-	-	OG_18445	True	True	-	-	-	predicted protein	GO:0008150, GO:0003674, GO:0005575
Zt09_chr_2_01134	chr_2	3425972	3428819	Not_secreted	Not_TM	Mitochondrion	-	-	OG_3605	False	False	-	-	-	similar to mitochondrial dynamin GTPase Msp1	GO:0003924, GO:0005525
Zt09_chr_2_01138	chr_2	3438785	3440075	Not_secreted	Not_TM	Endoplasmic_reticulum	-	-	OG_3608	False	False	-	-	-	similar to inositolphosphorylceramide-b c-26 hydroxylase	GO:0020037, GO:0016491, GO:0005506, GO:0005783, GO:0055114, GO:0006665, GO:0006633
Zt09_chr_3_00041	chr_3	138686	140280	Not_secreted	Not_TM	Plastid	-	-	OG_8504	True	False	-	-	-	hypothetical protein	GO:0016758, GO:0016021
Zt09_chr_3_00043	chr_3	143612	146248	Not_secreted	TM	-	-	-	OG_5002	False	False	-	-	-	hypothetical protein	GO:0016021, GO:0055085
Zt09_chr_3_00042	chr_3	140965	142488	Secreted	Not_TM	Extracellular	Non-effector	-	OG_10995	True	False	-	-	-	hypothetical protein	GO:0004190, GO:0006508
Zt09_chr_3_00046	chr_3	154378	156127	Not_secreted	Not_TM	Nucleus	-	-	OG_5003	False	False	-	-	-	hypothetical protein	GO:0031965, GO:0006611, GO:0006998, GO:0006406
Zt09_chr_3_00045	chr_3	151654	153806	Not_secreted	Not_TM	Cytoplasm	-	-	OG_12078	True	True	-	-	-	predicted protein	GO:0008150, GO:0003674, GO:0005575
Zt09_chr_3_00047	chr_3	156667	162355	Not_secreted	Not_TM	-	-	-	OG_5004	False	False	-	-	-	similar to fatty acid synthase subunit alpha	GO:0008897, GO:0000287, GO:0003824, GO:0016740, GO:0009059, GO:0008152, GO:0006633
Zt09_chr_3_00044	chr_3	149831	150434	Secreted	Not_TM	Extracellular	Non-effector	-	OG_10470	True	False	-	-	-	predicted protein	GO:0008150, GO:0003674, GO:0005575
Zt09_chr_3_00940	chr_3	2927482	2928357	Not_secreted	Not_TM	Nucleus	-	-	OG_18475	True	True	-	-	-	predicted protein	GO:0008150, GO:0003674, GO:0005575
Zt09_chr_3_00938	chr_3	2919665	2920982	Not_secreted	Not_TM	Cytoplasm	-	-	OG_4007	False	False	-	-	-	similar to alpha/beta-hydrolase	GO:0003824
Zt09_chr_3_00939	chr_3	2923232	2925035	Not_secreted	Not_TM	Lysosome/Vacuole	-	-	OG_8297	True	False	-	-	-	similar to duf895 domain membrane protein	GO:0008150, GO:0003674, GO:0005575
Zt09_chr_3_00944	chr_3	2937063	2937695	Not_secreted	Not_TM	Cytoplasm	-	-	OG_4011	False	False	-	-	-	similar to isochorismatase family hydrolase	GO:0003824, GO:0008152
Zt09_chr_3_00943	chr_3	2936176	2936929	Not_secreted	Not_TM	Nucleus	-	-	OG_4010	False	False	-	-	-	hypothetical protein	GO:0008150, GO:0003674, GO:0005575
Zt09_chr_3_00945	chr_3	2939068	2941289	Not_secreted	TM	Cell_membrane	-	-	OG_4012	False	False	-	-	-	similar to AAT family amino acid transporter	GO:0015171, GO:0016020, GO:0003333, GO:0006810, GO:0055085
Zt09_chr_3_00942	chr_3	2934214	2935213	Not_secreted	Not_TM	-	-	-	OG_4005	False	False	-	-	-	hypothetical protein	GO:0005515
Zt09_chr_3_00941	chr_3	2929259	2933854	Not_secreted	Not_TM	-	-	-	OG_4006	False	False	-	-	-	hypothetical protein	GO:0008150, GO:0003674, GO:0005575
Zt09_chr_3_01008	chr_3	3120233	3121075	Not_secreted	Not_TM	Endoplasmic_reticulum	-	-	OG_4060	False	False	-	-	-	similar to emopamil binding protein	GO:0047750, GO:0005783, GO:0016021, GO:0016125
Zt09_chr_3_01011	chr_3	3125005	3127327	Not_secreted	Not_TM	-	-	-	OG_4063	False	False	-	-	-	similar to sulfur metabolite repression control protein	GO:0005515
Zt09_chr_3_01009	chr_3	3121460	3122006	Not_secreted	Not_TM	Nucleus	-	-	OG_12751	True	False	-	-	-	predicted protein	GO:0008150, GO:0003674, GO:0005575
Zt09_chr_3_01010	chr_3	3122693	3124214	Not_secreted	Not_TM	Cytoplasm	-	-	OG_4062	False	False	-	-	-	similar to protein kinase activator Atg17	GO:0006914
Zt09_chr_3_01013	chr_3	3131741	3133431	Not_secreted	Not_TM	Extracellular	-	-	OG_4065	False	False	CAZyme	GH30_3	-	similar to glucan endo-1	GO:0004348, GO:0006665, GO:0005975
Zt09_chr_3_01016	chr_3	3138700	3140111	Not_secreted	Not_TM	Cytoplasm	-	-	OG_4067	False	False	-	-	-	hypothetical protein	GO:0008150, GO:0003674, GO:0005575
Zt09_chr_3_01014	chr_3	3134854	3135634	Not_secreted	Not_TM	-	-	-	OG_4066	False	False	-	-	-	similar to YEATS domain-containing protein 4	GO:0005634, GO:0006355
Zt09_chr_3_01015	chr_3	3137206	3137953	Not_secreted	Not_TM	-	-	-	OG_2736	False	False	-	-	-	similar to nad dependent epimerase dehydratase family protein	GO:0008150, GO:0003674, GO:0005575
Zt09_chr_3_01012	chr_3	3127808	3131302	Not_secreted	Not_TM	Cytoplasm	-	-	OG_18504	True	True	-	-	-	hypothetical protein	GO:0008150, GO:0003674, GO:0005575
Zt09_chr_3_01038	chr_3	3184262	3187136	Not_secreted	Not_TM	-	-	-	OG_18467	True	True	-	-	-	predicted protein	GO:0008150, GO:0003674, GO:0005575
Zt09_chr_3_01036	chr_3	3179593	3181026	Not_secreted	Not_TM	Endoplasmic_reticulum	-	-	OG_3456	False	False	-	-	-	similar to DUF1682-domain-containing protein	GO:0008150, GO:0003674, GO:0005575
Zt09_chr_3_01040	chr_3	3190852	3192248	Not_secreted	Not_TM	Mitochondrion	-	-	OG_3460	False	False	-	-	-	similar to 3-oxoacyl--synthase	GO:0016747, GO:0003824, GO:0006633, GO:0008152
Zt09_chr_3_01037	chr_3	3181472	3182969	Not_secreted	Not_TM	Cytoplasm	-	-	OG_3458	False	False	-	-	-	similar to fad dependent oxidoreductase	GO:0016491, GO:0055114
Zt09_chr_3_01039	chr_3	3187685	3189613	Not_secreted	TM	Cell_membrane	-	-	OG_3459	False	False	-	-	-	hypothetical protein	GO:0008150, GO:0003674, GO:0005575
Zt09_chr_3_01041	chr_3	3192608	3193964	Not_secreted	TM	-	-	-	OG_3467	False	False	-	-	Up regulated in biotrophic phase	similar to high affinity nickel transport protein nic1	GO:0015099, GO:0015087, GO:0046872, GO:0016021, GO:0055085, GO:0006824, GO:0015675
Zt09_chr_3_01043	chr_3	3199536	3200221	Not_secreted	Not_TM	-	-	-	OG_3477	False	False	-	-	-	similar to 40s ribosomal protein s24	GO:0003735, GO:0000166, GO:0005622, GO:0005840, GO:0006412
Zt09_chr_3_01042	chr_3	3194726	3195964	Not_secreted	Not_TM	-	-	-	OG_3471	False	False	-	-	Up regulated in biotrophic phase	hypothetical protein	GO:0008150, GO:0003674, GO:0005575
Zt09_chr_4_00003	chr_4	30644	32000	Not_secreted	Not_TM	Nucleus	-	-	OG_7096	False	False	-	-	-	similar to Putative lysine N-acyltransferase C17G9.06c	GO:0008150, GO:0003674, GO:0005575
Zt09_chr_4_00005	chr_4	36523	40624	Not_secreted	TM	-	-	-	OG_9116	True	False	-	-	Up regulated in biotrophic phase	similar to ABC transporter protein YOR1	GO:0017111, GO:0000166, GO:0005524, GO:0042626, GO:0016887, GO:0016021, GO:0006810, GO:0055085
Zt09_chr_4_00004	chr_4	33142	35151	Not_secreted	TM	Cell_membrane	-	-	OG_9122	True	False	-	-	-	similar to siderophore iron transporter	GO:0008150, GO:0003674, GO:0005575
Zt09_chr_4_00002	chr_4	15579	29351	Not_secreted	Not_TM	-	-	-	OG_7105	False	False	-	-	-	hypothetical protein	GO:0031177, GO:0003824, GO:0008152
Zt09_chr_4_00076	chr_4	363576	365649	Not_secreted	Not_TM	-	-	-	OG_512	False	False	-	-	-	similar to cryptochrome dash	GO:0003913, GO:0006281
Zt09_chr_4_00078	chr_4	369228	370680	Secreted	Not_TM	Extracellular	Non-effector	-	OG_513	False	False	-	-	-	similar to fasciclin domain family protein	GO:0008150, GO:0003674, GO:0005575
Zt09_chr_4_00075	chr_4	361110	363268	Not_secreted	Not_TM	Cytoplasm	-	-	OG_511	False	False	-	-	-	predicted protein	GO:0008150, GO:0003674, GO:0005575
Zt09_chr_4_00077	chr_4	366712	368534	Not_secreted	Not_TM	Cytoplasm	-	-	OG_7528	True	False	-	-	-	similar to glutamate decarboxylase	GO:0030170, GO:0016831, GO:0004351, GO:0003824, GO:0019752, GO:0006536
Zt09_chr_4_00079	chr_4	370987	374479	Not_secreted	Not_TM	Nucleus	-	-	OG_516	False	False	-	-	-	hypothetical protein	GO:0003677, GO:0008080, GO:0005634
Zt09_chr_4_00081	chr_4	377677	378961	Not_secreted	Not_TM	-	-	-	OG_518	False	False	-	-	-	hypothetical protein	GO:0008150, GO:0003674, GO:0005575
Zt09_chr_4_00074	chr_4	360050	360765	Not_secreted	Not_TM	Nucleus	-	-	OG_18559	True	True	-	-	-	predicted protein	GO:0008150, GO:0003674, GO:0005575
Zt09_chr_4_00080	chr_4	375741	377017	Not_secreted	TM	-	-	-	OG_517	False	False	-	-	-	#N/A	GO:0016021, GO:0055085
Zt09_chr_4_00799	chr_4	2567030	2569300	Not_secreted	Not_TM	Endoplasmic_reticulum	-	-	OG_6650	False	False	-	-	-	similar to proliferating cell nuclear antigen (pcna)	GO:0017022, GO:0030337, GO:0003677, GO:0043626, GO:0006275
Zt09_chr_4_00798	chr_4	2563707	2565030	Not_secreted	Not_TM	Cytoplasm	-	-	OG_6651	False	False	-	-	-	hypothetical protein	GO:0008150, GO:0003674, GO:0005575
Zt09_chr_4_00802	chr_4	2576908	2578728	Secreted	Not_TM	Endoplasmic_reticulum	Non-effector	-	OG_6648	False	False	-	-	-	similar to calnexin	GO:0005509, GO:0051082, GO:0005515, GO:0005783, GO:0006457
Zt09_chr_4_00801	chr_4	2574114	2575992	Not_secreted	TM	Cell_membrane	-	-	OG_6649	False	False	-	-	-	similar to MFS drug transporter	GO:0016021, GO:0055085
Zt09_chr_4_00800	chr_4	2570102	2572928	Not_secreted	Not_TM	Nucleus	-	-	OG_8981	True	False	-	-	-	predicted protein	GO:0008150, GO:0003674, GO:0005575
Zt09_chr_4_00864	chr_4	2769913	2770798	Not_secreted	Not_TM	-	-	-	OG_8969	True	False	-	-	-	predicted protein	GO:0008150, GO:0003674, GO:0005575
Zt09_chr_4_00865	chr_4	2771538	2772087	Secreted	Not_TM	Extracellular	Effector	Non-apoplastic	OG_6620	False	False	-	-	-	hypothetical protein	GO:0008150, GO:0003674, GO:0005575
Zt09_chr_4_00866	chr_4	2774430	2775000	Not_secreted	Not_TM	Cytoplasm	-	-	OG_6634	False	False	-	-	-	hypothetical protein	GO:0008150, GO:0003674, GO:0005575
Zt09_chr_4_00869	chr_4	2779496	2780865	Not_secreted	TM	-	-	-	OG_6619	False	False	-	-	-	hypothetical protein	GO:0008150, GO:0003674, GO:0005575
Zt09_chr_4_00867	chr_4	2776550	2777096	Not_secreted	Not_TM	Nucleus	-	-	OG_6632	False	False	-	-	-	similar to cystathionine beta-synthase	GO:0030554
Zt09_chr_4_00868	chr_4	2777556	2779065	Not_secreted	TM	Cell_membrane	-	-	OG_6659	False	False	-	-	-	similar to zip family zinc transporter	GO:0046873, GO:0016020, GO:0055085, GO:0030001
Zt09_chr_4_00863	chr_4	2763851	2769303	Not_secreted	Not_TM	Cytoplasm	-	-	OG_6628	False	False	-	-	-	hypothetical protein	GO:0005524, GO:0003774, GO:0005515, GO:0016459
Zt09_chr_5_00087	chr_5	385997	387164	Not_secreted	Not_TM	Peroxisome	-	-	OG_10433	True	False	-	-	-	hypothetical protein	GO:0008150, GO:0003674, GO:0005575
Zt09_chr_5_00086	chr_5	384664	385303	Not_secreted	Not_TM	Mitochondrion	-	-	OG_5371	False	False	-	-	-	hypothetical protein	GO:0008150, GO:0003674, GO:0005575
Zt09_chr_5_00084	chr_5	381104	382478	Not_secreted	Not_TM	Cytoplasm	-	-	OG_5368	False	False	-	-	-	similar to nicotinate phosphoribosyltransferase	GO:0004516, GO:0004514, GO:0019357, GO:0009435
Zt09_chr_5_00085	chr_5	383392	384118	Not_secreted	Not_TM	Mitochondrion	-	-	OG_5369	False	False	-	-	-	similar to integral membrane protein	GO:0016021
Zt09_chr_5_00083	chr_5	380199	380622	Not_secreted	Not_TM	-	-	-	OG_12119	True	True	-	-	-	predicted protein	GO:0008150, GO:0003674, GO:0005575
Zt09_chr_5_00088	chr_5	390497	391236	Secreted	Not_TM	Extracellular	Effector	Non-apoplastic	OG_5372	False	False	-	-	-	hypothetical protein	GO:0008150, GO:0003674, GO:0005575
Zt09_chr_5_00089	chr_5	399579	400485	Not_secreted	Not_TM	-	-	-	OG_5373	False	False	-	-	-	hypothetical protein	GO:0008150, GO:0003674, GO:0005575
Zt09_chr_5_00205	chr_5	763825	764771	Not_secreted	Not_TM	Mitochondrion	-	-	OG_5294	False	False	-	-	-	similar to glutathione s-transferase	GO:0005515
Zt09_chr_5_00207	chr_5	766589	767954	Not_secreted	Not_TM	-	-	-	OG_5303	False	False	-	-	-	similar to respiratory complex assembly protein Rmp1	GO:0008150, GO:0003674, GO:0005575
Zt09_chr_5_00206	chr_5	764867	765915	Not_secreted	Not_TM	Endoplasmic_reticulum	-	-	OG_10535	True	False	-	-	-	similar to glutathione s-transferase	GO:0005515
Zt09_chr_5_00203	chr_5	759617	761558	Not_secreted	Not_TM	Nucleus	-	-	OG_5500	False	False	-	-	-	hypothetical protein	GO:0008150, GO:0003674, GO:0005575
Zt09_chr_5_00204	chr_5	762307	763242	Not_secreted	Not_TM	Cytoplasm	-	-	OG_11618	True	False	-	-	-	predicted protein	GO:0008150, GO:0003674, GO:0005575
Zt09_chr_5_00210	chr_5	777107	778378	Not_secreted	Not_TM	Lysosome/Vacuole	-	-	OG_5318	False	False	-	-	-	similar to opsin 1 protein	GO:0005216, GO:0016020, GO:0016021, GO:0006811
Zt09_chr_5_00209	chr_5	774333	775281	Not_secreted	Not_TM	Cytoplasm	-	-	OG_5317	False	False	-	-	Up regulated in necrotrophic phase	hypothetical protein	GO:0008150, GO:0003674, GO:0005575
Zt09_chr_5_00208	chr_5	768582	771027	Not_secreted	Not_TM	Cytoplasm	-	-	OG_5311	False	False	-	-	-	similar to DSPc-domain-containing protein	GO:0008138, GO:0016791, GO:0004725, GO:0006470, GO:0016311
Zt09_chr_6_00599	chr_6	2254125	2254776	Not_secreted	Not_TM	-	-	-	OG_3241	False	False	-	-	-	hypothetical protein	GO:0008150, GO:0003674, GO:0005575
Zt09_chr_6_00600	chr_6	2255765	2257584	Not_secreted	TM	Cell_membrane	-	-	OG_3242	False	False	-	-	-	hypothetical protein	GO:0016021, GO:0055085
Zt09_chr_6_00596	chr_6	2246942	2247401	Not_secreted	Not_TM	-	-	-	OG_12880	True	False	-	-	Up regulated in necrotrophic phase	hypothetical protein	GO:0005515
Zt09_chr_6_00598	chr_6	2250423	2252288	Not_secreted	Not_TM	Cytoplasm	-	-	OG_3244	False	False	Possible CAZyme	GT30	-	similar to 6-phosphogluconate dehydrogenase decarboxylating	GO:0050661, GO:0004616, GO:0016491, GO:0050662, GO:0016616, GO:0055114, GO:0006098
Zt09_chr_6_00597	chr_6	2247659	2249706	Not_secreted	Not_TM	Cytoplasm	-	-	OG_9620	False	False	-	-	-	hypothetical protein	GO:0005515
Zt09_chr_6_00601	chr_6	2259279	2262834	Not_secreted	Not_TM	Cytoplasm	-	-	OG_3243	False	False	-	-	Up regulated in necrotrophic phase	similar to AMP-binding enzyme family protein	GO:0003824, GO:0008152
Zt09_chr_6_00595	chr_6	2243840	2245382	Not_secreted	Not_TM	Endoplasmic_reticulum	-	-	OG_3239	False	False	-	-	-	similar to cytochrome p450	GO:0016705, GO:0020037, GO:0005506, GO:0055114
Zt09_chr_6_00698	chr_6	2599326	2600654	Not_secreted	Not_TM	Cytoplasm	-	-	OG_7366	False	False	-	-	-	similar to 26s proteasome non-atpase regulatory subunit 11	GO:0005515
Zt09_chr_6_00699	chr_6	2601217	2604945	Not_secreted	Not_TM	Mitochondrion	-	-	OG_12158	True	True	-	-	-	hypothetical protein	GO:0005515, GO:0005506, GO:0051536, GO:0016226
Zt09_chr_6_00703	chr_6	2610414	2612973	Not_secreted	Not_TM	Mitochondrion	-	-	OG_3413	False	False	-	-	-	hypothetical protein	GO:0008150, GO:0003674, GO:0005575
Zt09_chr_6_00701	chr_6	2607208	2609092	Not_secreted	TM	Cell_membrane	-	-	OG_3411	False	False	-	-	-	hypothetical protein	GO:0008150, GO:0003674, GO:0005575
Zt09_chr_6_00700	chr_6	2605257	2605669	Secreted	Not_TM	Extracellular	Effector	Apoplastic	OG_9632	True	False	-	-	-	predicted protein	GO:0008150, GO:0003674, GO:0005575
Zt09_chr_6_00704	chr_6	2613639	2615079	Not_secreted	Not_TM	Plastid	-	-	OG_3415	False	False	-	-	-	hypothetical protein	GO:0008150, GO:0003674, GO:0005575
Zt09_chr_6_00705	chr_6	2616344	2618109	Not_secreted	Not_TM	Lysosome/Vacuole	-	-	OG_3414	False	False	-	-	-	similar to sugar transporter	GO:0022891, GO:0022857, GO:0016020, GO:0016021, GO:0055085
Zt09_chr_6_00702	chr_6	2609513	2610168	Not_secreted	Not_TM	-	-	-	OG_3412	False	False	-	-	-	similar to coatomer zeta subunit	GO:0006810
Zt09_chr_6_00706	chr_6	2619491	2623395	Not_secreted	Not_TM	Nucleus	-	-	OG_3417	False	False	-	-	-	hypothetical protein	GO:0000981, GO:0008270, GO:0003677, GO:0005634, GO:0006355, GO:0006351
Zt09_chr_7_00010	chr_7	29010	30516	Secreted	Not_TM	Extracellular	Non-effector	-	OG_7270	False	False	CAZyme	AA5_2	-	hypothetical protein	GO:0008150, GO:0003674, GO:0005575
Zt09_chr_7_00005	chr_7	18945	20917	Not_secreted	Not_TM	-	-	-	OG_10956	True	False	-	-	-	similar to flavin-binding monooxygenase	GO:0008150, GO:0003674, GO:0005575
Zt09_chr_7_00006	chr_7	21052	22213	Not_secreted	Not_TM	Mitochondrion	-	-	OG_7273	False	False	-	-	-	similar to norsolorinic acid reductase	GO:0008150, GO:0003674, GO:0005575
Zt09_chr_7_00007	chr_7	23130	24060	Not_secreted	Not_TM	Cytoplasm	-	-	OG_7272	False	False	-	-	-	#N/A	GO:0008150, GO:0003674, GO:0005575
Zt09_chr_7_00009	chr_7	26508	28081	Not_secreted	Not_TM	Endoplasmic_reticulum	-	-	OG_10944	False	False	-	-	-	similar to putative benzoate 4-monooxygenase cytochrome p450 protein	GO:0020037, GO:0005506, GO:0016705, GO:0055114
Zt09_chr_7_00008	chr_7	24807	25810	Not_secreted	Not_TM	Plastid	-	-	OG_12159	True	True	-	-	-	hypothetical protein	GO:0003824, GO:0008152
Zt09_chr_7_00012	chr_7	36171	38162	Not_secreted	TM	Cell_membrane	-	-	OG_7258	True	False	-	-	-	similar to MFS transporter	GO:0016021, GO:0055085
Zt09_chr_7_00013	chr_7	38993	42857	Not_secreted	Not_TM	Cytoplasm	-	-	OG_9174	True	False	-	-	-	similar to pyruvate carboxylase	GO:0016874, GO:0004736, GO:0005524, GO:0004075, GO:0003824, GO:0003677, GO:0046872, GO:0006094, GO:0008152
Zt09_chr_7_00011	chr_7	31240	34119	Not_secreted	Not_TM	Cytoplasm	-	-	OG_7260	False	False	-	-	-	similar to CAMK/CAMKL protein kinase	GO:0004672, GO:0005524, GO:0004674, GO:0016772, GO:0006468
Zt09_chr_8_00091	chr_8	340775	343795	Not_secreted	TM	-	-	-	OG_432	False	False	-	-	-	similar to GPI ethanolamine phosphate transferase	GO:0003824, GO:0008152
Zt09_chr_8_00092	chr_8	344304	347514	Not_secreted	Not_TM	Cytoplasm	-	-	OG_430	False	False	-	-	-	similar to importin 13	GO:0005488
Zt09_chr_8_00093	chr_8	348035	351959	Not_secreted	Not_TM	-	-	-	OG_431	False	False	-	-	-	hypothetical protein	GO:0008150, GO:0003674, GO:0005575
Zt09_chr_8_00094	chr_8	352966	353384	Not_secreted	Not_TM	Cytoplasm	-	-	OG_18625	True	True	-	-	-	predicted protein	GO:0008150, GO:0003674, GO:0005575
Zt09_chr_8_00096	chr_8	354749	355554	Not_secreted	Not_TM	Mitochondrion	-	-	OG_13037	True	False	-	-	-	predicted protein	GO:0008150, GO:0003674, GO:0005575
Zt09_chr_8_00095	chr_8	353823	354494	Not_secreted	Not_TM	Mitochondrion	-	-	OG_18629	True	True	-	-	-	predicted protein	GO:0008150, GO:0003674, GO:0005575
Zt09_chr_8_00097	chr_8	355954	359276	Not_secreted	Not_TM	-	-	-	OG_11382	True	False	-	-	-	hypothetical protein	GO:0008150, GO:0003674, GO:0005575
Zt09_chr_8_00133	chr_8	473412	474496	Not_secreted	Not_TM	Cytoplasm	-	-	OG_411	False	False	-	-	Up regulated in necrotrophic phase	similar to metallo-beta-lactamase family protein	GO:0016787
Zt09_chr_8_00128	chr_8	462765	463614	Not_secreted	Not_TM	-	-	-	OG_415	False	False	-	-	-	hypothetical protein	GO:0016020, GO:0015031, GO:0007030
Zt09_chr_8_00129	chr_8	464014	465017	Not_secreted	Not_TM	-	-	-	OG_416	False	False	-	-	-	similar to mitochondrial 54S ribosomal protein MRPL1	GO:0003723
Zt09_chr_8_00127	chr_8	459462	461274	Not_secreted	Not_TM	Cytoplasm	-	-	OG_9443	True	False	-	-	-	predicted protein	GO:0008150, GO:0003674, GO:0005575
Zt09_chr_8_00131	chr_8	467773	469030	Not_secreted	Not_TM	Endoplasmic_reticulum	-	-	OG_418	False	False	-	-	-	similar to Glycerol-3-phosphate (1)-acyltransferase	GO:0016746, GO:0008152
Zt09_chr_8_00130	chr_8	465525	467005	Not_secreted	Not_TM	Peroxisome	-	-	OG_417	False	False	-	-	-	similar to nadh pyrophosphatase	GO:0016787, GO:0046872
Zt09_chr_8_00132	chr_8	469347	470697	Not_secreted	Not_TM	Mitochondrion	-	-	OG_419	False	False	-	-	-	similar to poly(p)/ATP NAD kinase	GO:0003951, GO:0008152, GO:0006741, GO:0019674
Zt09_chr_8_00134	chr_8	475835	477667	Not_secreted	TM	Cell_membrane	-	-	OG_410	False	False	-	-	Up regulated in biotrophic phase	similar to amino-acid permease inda1	GO:0015171, GO:0016020, GO:0016021, GO:0003333, GO:0055085, GO:0006810, GO:0006865
Zt09_chr_8_00729	chr_8	2224701	2226396	Not_secreted	TM	Cell_membrane	-	-	OG_144	False	False	-	-	Up regulated in necrotrophic phase	similar to MFS transporter	GO:0022891, GO:0022857, GO:0005215, GO:0016020, GO:0016021, GO:0055085, GO:0006810
Zt09_chr_8_00727	chr_8	2215468	2220268	Not_secreted	Not_TM	Nucleus	-	-	OG_127	False	False	-	-	-	hypothetical protein	GO:0008150, GO:0003674, GO:0005575
Zt09_chr_8_00728	chr_8	2221896	2222277	Secreted	Not_TM	Extracellular	Effector	Apoplastic	OG_7455	True	False	-	-	-	predicted protein	GO:0008150, GO:0003674, GO:0005575
Zt09_chr_8_00733	chr_8	2237916	2238945	Not_secreted	TM	-	-	-	OG_178	False	False	-	-	-	hypothetical protein	GO:0008150, GO:0003674, GO:0005575
Zt09_chr_8_00732	chr_8	2234665	2237358	Not_secreted	Not_TM	Cytoplasm	-	-	OG_10393	True	False	-	-	-	predicted protein	GO:0008150, GO:0003674, GO:0005575
Zt09_chr_8_00730	chr_8	2228611	2230370	Not_secreted	Not_TM	Endoplasmic_reticulum	-	-	OG_155	False	False	-	-	-	similar to putative amp-dependent synthetase ligase protein	GO:0003824, GO:0008152
Zt09_chr_8_00731	chr_8	2231124	2232308	Secreted	Not_TM	Extracellular	Non-effector	-	OG_18632	True	True	-	-	-	predicted protein	GO:0008150, GO:0003674, GO:0005575
Zt09_chr_8_00734	chr_8	2239363	2240275	Not_secreted	Not_TM	Endoplasmic_reticulum	-	-	OG_7464	True	False	-	-	-	predicted protein	GO:0008150, GO:0003674, GO:0005575
Zt09_chr_9_00049	chr_9	208697	209761	Not_secreted	Not_TM	Golgi_apparatus	-	-	OG_8935	False	False	-	-	-	hypothetical protein	GO:0008150, GO:0003674, GO:0005575
Zt09_chr_9_00050	chr_9	211246	211630	Not_secreted	Not_TM	Mitochondrion	-	-	OG_6513	False	False	-	-	-	predicted protein	GO:0008150, GO:0003674, GO:0005575
Zt09_chr_9_00052	chr_9	214204	215380	Secreted	Not_TM	Extracellular	Non-effector	-	OG_8934	True	False	-	-	-	similar to (S)-2-hydroxy-acid oxidase	GO:0010181, GO:0016491, GO:0003824, GO:0055114
Zt09_chr_9_00054	chr_9	217597	218617	Not_secreted	Not_TM	-	-	-	OG_6512	False	False	-	-	-	hypothetical protein	GO:0008150, GO:0003674, GO:0005575
Zt09_chr_9_00053	chr_9	215574	217089	Not_secreted	Not_TM	Endoplasmic_reticulum	-	-	OG_6511	False	False	CAZyme	GT4	Up regulated in biotrophic phase	similar to alpha-1	GO:0033164, GO:0004378, GO:0009058
Zt09_chr_9_00055	chr_9	219174	219996	Not_secreted	Not_TM	-	-	-	OG_9515	True	False	-	-	-	predicted protein	GO:0008150, GO:0003674, GO:0005575
Zt09_chr_9_00051	chr_9	212373	213197	Not_secreted	Not_TM	Nucleus	-	-	OG_6510	False	False	-	-	-	similar to DUF866-domain-containing protein	GO:0008150, GO:0003674, GO:0005575
Zt09_chr_9_00067	chr_9	269243	270545	Not_secreted	Not_TM	Nucleus	-	-	OG_9529	False	False	-	-	-	predicted protein	GO:0008150, GO:0003674, GO:0005575
Zt09_chr_9_00066	chr_9	262338	266701	Not_secreted	Not_TM	Nucleus	-	-	OG_11399	True	False	-	-	-	hypothetical protein	GO:0005525, GO:0003924, GO:0016020, GO:0005622, GO:0007264, GO:0006184, GO:0007165, GO:0006886, GO:0006913, GO:0015031
Zt09_chr_9_00068	chr_9	271271	272504	Not_secreted	Not_TM	-	-	-	OG_8880	True	False	-	-	-	predicted protein	GO:0008150, GO:0003674, GO:0005575
Zt09_chr_9_00069	chr_9	272925	273739	Not_secreted	Not_TM	Mitochondrion	-	-	OG_8881	True	False	-	-	-	similar to oxidoreductase	GO:0016491, GO:0008152
Zt09_chr_9_00070	chr_9	274866	277659	Not_secreted	Not_TM	Cytoplasm	-	-	OG_6243	False	False	-	-	-	similar to ankyrin repeat domain containing protein	GO:0005515
Zt09_chr_9_00072	chr_9	279822	280175	Not_secreted	Not_TM	-	-	-	OG_18758	True	True	-	-	-	predicted protein	GO:0008150, GO:0003674, GO:0005575
Zt09_chr_9_00071	chr_9	278514	279391	Not_secreted	Not_TM	Nucleus	-	-	OG_8882	True	False	-	-	-	predicted protein	GO:0008150, GO:0003674, GO:0005575
Zt09_chr_9_00294	chr_9	979427	982418	Not_secreted	Not_TM	-	-	-	OG_6377	False	False	-	-	-	similar to ATP-dependent protease la 2	GO:0017111, GO:0000166, GO:0004176, GO:0004252, GO:0005524, GO:0006508, GO:0030163, GO:0006515
Zt09_chr_9_00301	chr_9	995748	996691	Not_secreted	Not_TM	Endoplasmic_reticulum	-	-	OG_6373	False	False	-	-	-	hypothetical protein	GO:0008150, GO:0003674, GO:0005575
Zt09_chr_9_00297	chr_9	987818	989009	Not_secreted	Not_TM	Plastid	-	-	OG_8908	True	False	-	-	-	similar to homoserine o-acetyltransferase	GO:0008150, GO:0003674, GO:0005575
Zt09_chr_9_00296	chr_9	986311	987147	Not_secreted	Not_TM	Plastid	-	-	OG_8909	True	False	-	-	-	hypothetical protein	GO:0008150, GO:0003674, GO:0005575
Zt09_chr_9_00302	chr_9	996942	999317	Secreted	Not_TM	Extracellular	Non-effector	-	OG_9493	True	False	-	-	-	predicted protein	GO:0008150, GO:0003674, GO:0005575
Zt09_chr_9_00298	chr_9	989248	992543	Not_secreted	TM	Cell_membrane	-	-	OG_6370	False	False	CAZyme	GH43_21	-	hypothetical protein	GO:0004553, GO:0015171, GO:0016020, GO:0005975, GO:0003333
Zt09_chr_9_00295	chr_9	985334	985760	Not_secreted	Not_TM	Cytoplasm	-	-	OG_9495	True	False	-	-	-	hypothetical protein	GO:0008150, GO:0003674, GO:0005575
Zt09_chr_9_00299	chr_9	993205	994107	Not_secreted	Not_TM	Nucleus	-	-	OG_6371	False	False	-	-	-	similar to possible replication factor-a protein	GO:0003676
Zt09_chr_9_00300	chr_9	994348	995197	Not_secreted	Not_TM	Endoplasmic_reticulum	-	-	OG_6372	False	False	-	-	-	hypothetical protein	GO:0008150, GO:0003674, GO:0005575
Zt09_chr_9_00506	chr_9	1680082	1681854	Not_secreted	Not_TM	-	-	-	OG_6401	False	False	-	-	-	hypothetical protein	GO:0051287, GO:0016616, GO:0003979, GO:0055114
Zt09_chr_9_00507	chr_9	1683611	1684865	Not_secreted	Not_TM	Endoplasmic_reticulum	-	-	OG_6400	False	False	-	-	-	similar to tpt-domain-containing protein	GO:0008150, GO:0003674, GO:0005575
Zt09_chr_9_00512	chr_9	1697072	1698185	Not_secreted	Not_TM	Nucleus	-	-	OG_6395	False	False	-	-	-	similar to pi31 proteasome regulator	GO:0008150, GO:0003674, GO:0005575
Zt09_chr_9_00513	chr_9	1698749	1701742	Not_secreted	Not_TM	Lysosome/Vacuole	-	-	OG_6394	False	False	-	-	-	similar to ion transporter	GO:0005216, GO:0016020, GO:0055085, GO:0006811
Zt09_chr_9_00509	chr_9	1692458	1693070	Not_secreted	Not_TM	-	-	-	OG_6398	False	False	-	-	-	similar to mitochondrial f1f0 atp synthase subunit f	GO:0008150, GO:0003674, GO:0005575
Zt09_chr_9_00510	chr_9	1693270	1694065	Not_secreted	Not_TM	Mitochondrion	-	-	OG_6397	False	False	-	-	-	similar to NADH-ubiquinone oxidoreductase 21 kDa subunit	GO:0016651, GO:0022900
Zt09_chr_9_00511	chr_9	1695536	1695887	Not_secreted	Not_TM	Nucleus	-	-	OG_11721	False	False	-	-	-	predicted protein	GO:0008150, GO:0003674, GO:0005575
Zt09_chr_9_00508	chr_9	1687020	1691625	Not_secreted	Not_TM	Cytoplasm	-	-	OG_6399	False	False	-	-	-	hypothetical protein	GO:0008150, GO:0003674, GO:0005575
Zt09_chr_9_00587	chr_9	1978864	1981189	Not_secreted	Not_TM	Nucleus	-	-	OG_7147	False	False	-	-	-	similar to pre-mRNA splicing factor cef-1	GO:0003682, GO:0003677
Zt09_chr_9_00588	chr_9	1981500	1981833	Not_secreted	Not_TM	Mitochondrion	-	-	OG_7148	False	False	-	-	-	hypothetical protein	GO:0008150, GO:0003674, GO:0005575
Zt09_chr_9_00592	chr_9	1988067	1990110	Not_secreted	TM	Cell_membrane	-	-	OG_2013	False	False	-	-	Up regulated in biotrophic phase	similar to siderophore iron transporter	GO:0016021, GO:0055085
Zt09_chr_9_00593	chr_9	1990590	1992402	Not_secreted	Not_TM	-	-	-	OG_7151	False	False	-	-	-	hypothetical protein	GO:0008080
Zt09_chr_9_00591	chr_9	1984973	1986433	Secreted	Not_TM	Extracellular	Non-effector	-	OG_7150	False	False	-	-	-	similar to Lipase B	GO:0008150, GO:0003674, GO:0005575
Zt09_chr_9_00590	chr_9	1983187	1984876	Not_secreted	Not_TM	Mitochondrion	-	-	OG_7149	False	False	-	-	Up regulated in biotrophic phase	hypothetical protein	GO:0000166, GO:0016879, GO:0005524, GO:0005737, GO:0008033
Zt09_chr_9_00594	chr_9	1993899	1996264	Not_secreted	Not_TM	Cytoplasm	-	-	OG_7153	False	False	-	-	-	similar to HAL protein kinase	GO:0004672, GO:0005524, GO:0004674, GO:0016772, GO:0006468
Zt09_chr_9_00589	chr_9	1982072	1982891	Not_secreted	Not_TM	Cytoplasm	-	-	OG_11007	True	False	-	-	Up regulated in necrotrophic phase	hypothetical protein	GO:0005524, GO:0004672, GO:0016772, GO:0006468
Zt09_chr_10_00217	chr_10	619551	621441	Not_secreted	Not_TM	Endoplasmic_reticulum	-	-	OG_1983	False	False	-	-	-	similar to ferric reductase like transmembrane component	GO:0016491, GO:0055114
Zt09_chr_10_00222	chr_10	628513	629749	Not_secreted	Not_TM	Endoplasmic_reticulum	-	-	OG_1980	False	False	-	-	-	hypothetical protein	GO:0008565, GO:0016021, GO:0030176, GO:0015031
Zt09_chr_10_00225	chr_10	635038	636480	Not_secreted	Not_TM	-	-	-	OG_1987	False	False	-	-	-	similar to methionine synthase	GO:0003871, GO:0008270, GO:0009086
Zt09_chr_10_00226	chr_10	636606	638717	Secreted	Not_TM	Extracellular	Non-effector	-	OG_10017	True	False	-	-	-	similar to peptidase s41 family protein	GO:0008236, GO:0006508
Zt09_chr_10_00224	chr_10	632747	634455	Not_secreted	Not_TM	Mitochondrion	-	-	OG_1986	False	False	-	-	-	similar to acetyl-CoA hydrolase	GO:0003824, GO:0006084
Zt09_chr_10_00219	chr_10	623701	624466	Not_secreted	Not_TM	Cytoplasm	-	-	OG_5729	False	False	-	-	-	similar to GNAT family acetyltransferase	GO:0008080
Zt09_chr_10_00220	chr_10	625403	626458	Not_secreted	Not_TM	-	-	-	OG_1982	False	False	-	-	-	hypothetical protein	GO:0008150, GO:0003674, GO:0005575
Zt09_chr_10_00223	chr_10	630620	632007	Not_secreted	Not_TM	Cytoplasm	-	-	OG_1979	False	False	-	-	-	similar to 3-ketoacyl-coA thiolase	GO:0016747, GO:0003824, GO:0008152
Zt09_chr_10_00221	chr_10	626492	627815	Not_secreted	Not_TM	Mitochondrion	-	-	OG_1981	False	False	-	-	-	similar to FAD dependent oxidoreductase	GO:0016491, GO:0055114
Zt09_chr_10_00227	chr_10	639675	640431	Not_secreted	Not_TM	Cytoplasm	-	-	OG_1988	False	False	-	-	-	hypothetical protein	GO:0008150, GO:0003674, GO:0005575
Zt09_chr_10_00218	chr_10	621541	623117	Not_secreted	TM	Cell_membrane	-	-	OG_7818	True	False	-	-	-	similar to mfs transporter	GO:0016021, GO:0055085
Zt09_chr_10_00457	chr_10	1292819	1293249	Not_secreted	Not_TM	Nucleus	-	-	OG_11632	True	False	-	-	-	predicted protein	GO:0008150, GO:0003674, GO:0005575
Zt09_chr_10_00451	chr_10	1279607	1281103	Not_secreted	Not_TM	Nucleus	-	-	OG_2167	False	False	-	-	-	similar to putative c6 zinc finger domain protein	GO:0000981, GO:0008270, GO:0005634, GO:0006355
Zt09_chr_10_00453	chr_10	1283032	1283467	Not_secreted	Not_TM	-	-	-	OG_9982	True	False	-	-	-	predicted protein	GO:0008150, GO:0003674, GO:0005575
Zt09_chr_10_00455	chr_10	1286155	1289185	Not_secreted	Not_TM	Cytoplasm	-	-	OG_18387	True	True	-	-	-	predicted protein	GO:0008150, GO:0003674, GO:0005575
Zt09_chr_10_00456	chr_10	1289797	1291500	Not_secreted	Not_TM	-	-	-	OG_9984	True	False	-	-	-	predicted protein	GO:0008150, GO:0003674, GO:0005575
Zt09_chr_10_00452	chr_10	1281342	1282301	Not_secreted	Not_TM	-	-	-	OG_2142	False	False	-	-	-	similar to short chain dehydrogenase/reductase family protein	GO:0016491, GO:0008152
Zt09_chr_10_00454	chr_10	1283726	1284806	Not_secreted	Not_TM	Mitochondrion	-	-	OG_11851	True	True	-	-	-	predicted protein	GO:0008150, GO:0003674, GO:0005575
Zt09_chr_10_00461	chr_10	1299751	1300408	Not_secreted	Not_TM	Nucleus	-	-	OG_7837	True	False	-	-	-	hypothetical protein	GO:0005515
Zt09_chr_10_00460	chr_10	1298209	1298977	Not_secreted	Not_TM	Nucleus	-	-	OG_7839	True	False	-	-	-	predicted protein	GO:0008150, GO:0003674, GO:0005575
Zt09_chr_10_00459	chr_10	1296552	1297650	Not_secreted	Not_TM	-	-	-	OG_2092	False	False	-	-	-	hypothetical protein	GO:0008150, GO:0003674, GO:0005575
Zt09_chr_10_00458	chr_10	1294113	1295619	Not_secreted	Not_TM	-	-	-	OG_2102	False	False	Possible CAZyme	GT31	-	predicted protein	GO:0008150, GO:0003674, GO:0005575
Zt09_chr_10_00475	chr_10	1360039	1364051	Not_secreted	TM	-	-	-	OG_6902	False	False	-	-	-	hypothetical protein	GO:0030976, GO:0000287, GO:0003824, GO:0016020
Zt09_chr_10_00476	chr_10	1364677	1365341	Not_secreted	Not_TM	Mitochondrion	-	-	OG_11064	True	False	-	-	-	similar to succinate dehydrogenase cytochrome b560 subunit	GO:0000104, GO:0016627, GO:0045281, GO:0006099
Zt09_chr_10_00477	chr_10	1365934	1366947	Secreted	Not_TM	Extracellular	Non-effector	-	OG_9994	True	False	-	-	-	predicted protein	GO:0008150, GO:0003674, GO:0005575
Zt09_chr_10_00478	chr_10	1367578	1369879	Not_secreted	Not_TM	Endoplasmic_reticulum	-	-	OG_9995	True	False	-	-	-	predicted protein	GO:0008150, GO:0003674, GO:0005575
Zt09_chr_10_00479	chr_10	1374018	1375667	Not_secreted	TM	Cell_membrane	-	-	OG_6889	False	False	-	-	-	similar to major facilitator superfamily transporter	GO:0016021, GO:0055085
Zt09_chr_10_00481	chr_10	1379646	1381988	Secreted	Not_TM	Extracellular	Non-effector	-	OG_2470	False	False	CAZyme	GH51	-	similar to alpha-l-arabinofuranosidase a	GO:0046556, GO:0046373
Zt09_chr_10_00480	chr_10	1377320	1378660	Secreted	Not_TM	Extracellular	Non-effector	-	OG_9996	False	False	-	-	-	similar to major royal jelly protein	GO:0008150, GO:0003674, GO:0005575
Zt09_chr_11_00041	chr_11	160110	163111	Not_secreted	Not_TM	Cytoplasm	-	-	OG_1583	False	False	-	-	-	hypothetical protein	GO:0016787
Zt09_chr_11_00043	chr_11	167538	169437	Not_secreted	Not_TM	Mitochondrion	-	-	OG_1580	False	False	-	-	-	similar to ribosomal protein S2	GO:0003735, GO:0005622, GO:0005840, GO:0015935, GO:0006412
Zt09_chr_11_00044	chr_11	169619	172262	Not_secreted	Not_TM	Mitochondrion	-	-	OG_1579	False	False	-	-	-	hypothetical protein	GO:0008150, GO:0003674, GO:0005575
Zt09_chr_11_00045	chr_11	176795	179535	Not_secreted	Not_TM	Nucleus	-	-	OG_1578	False	False	-	-	-	similar to cp2 transcription factor	GO:0008150, GO:0003674, GO:0005575
Zt09_chr_11_00042	chr_11	164738	166922	Not_secreted	Not_TM	Nucleus	-	-	OG_1581	False	False	-	-	-	hypothetical protein	GO:0008150, GO:0003674, GO:0005575
Zt09_chr_11_00284	chr_11	880196	882172	Not_secreted	Not_TM	Nucleus	-	-	OG_1205	False	False	-	-	-	#N/A	GO:0008150, GO:0003674, GO:0005575
Zt09_chr_11_00289	chr_11	897215	898548	Secreted	Not_TM	Extracellular	Non-effector	-	OG_7247	False	False	-	-	-	similar to oxidase-like protein	GO:0004601
Zt09_chr_11_00287	chr_11	892655	893377	Secreted	Not_TM	Extracellular	Effector	Non-apoplastic	OG_1208	False	False	-	-	-	hypothetical protein	GO:0008150, GO:0003674, GO:0005575
Zt09_chr_11_00288	chr_11	894839	896366	Not_secreted	Not_TM	Nucleus	-	-	OG_7651	True	False	-	-	-	hypothetical protein	GO:0008150, GO:0003674, GO:0005575
Zt09_chr_11_00286	chr_11	886769	888062	Not_secreted	Not_TM	Cytoplasm	-	-	OG_9879	True	False	-	-	-	similar to protein kinase	GO:0005524, GO:0004672, GO:0016772, GO:0006468
Zt09_chr_11_00285	chr_11	883343	886224	Not_secreted	Not_TM	Cytoplasm	-	-	OG_1207	False	False	-	-	-	similar to PH domain protein	GO:0008150, GO:0003674, GO:0005575
Zt09_chr_12_00085	chr_12	306718	308224	Not_secreted	Not_TM	Lysosome/Vacuole	-	-	OG_8465	True	False	-	-	-	hypothetical protein	GO:0008150, GO:0003674, GO:0005575
Zt09_chr_12_00086	chr_12	308476	309691	Not_secreted	Not_TM	Golgi_apparatus	-	-	OG_8466	True	False	-	-	-	predicted protein	GO:0008150, GO:0003674, GO:0005575
Zt09_chr_12_00082	chr_12	300601	301784	Not_secreted	Not_TM	-	-	-	OG_4878	False	False	-	-	-	similar to oxidoreductase	GO:0016491, GO:0008152
Zt09_chr_12_00084	chr_12	304373	305933	Secreted	Not_TM	-	Non-effector	-	OG_4875	False	False	-	-	Up regulated in biotrophic phase	hypothetical protein	GO:0008150, GO:0003674, GO:0005575
Zt09_chr_12_00083	chr_12	302256	303024	Not_secreted	Not_TM	Nucleus	-	-	OG_4877	False	False	-	-	-	predicted protein	GO:0008150, GO:0003674, GO:0005575
Zt09_chr_12_00081	chr_12	299007	300219	Not_secreted	Not_TM	Mitochondrion	-	-	OG_4879	False	False	-	-	-	hypothetical protein	GO:0016742, GO:0009058
Zt09_chr_12_00090	chr_12	317423	318996	Not_secreted	TM	Cell_membrane	-	-	OG_4882	False	False	-	-	-	similar to MFS multidrug transporter	GO:0016021, GO:0055085
Zt09_chr_12_00088	chr_12	312771	313441	Secreted	Not_TM	Cell_membrane	Non-effector	-	OG_4881	False	False	-	-	-	hypothetical protein	GO:0008150, GO:0003674, GO:0005575
Zt09_chr_12_00089	chr_12	313584	316873	Not_secreted	Not_TM	Nucleus	-	-	OG_12239	True	True	-	-	-	hypothetical protein	GO:0008150, GO:0003674, GO:0005575
Zt09_chr_12_00087	chr_12	310413	311406	Not_secreted	Not_TM	Peroxisome	-	-	OG_4880	False	False	-	-	-	similar to peroxisomal d3	GO:0003824, GO:0008152
Zt09_chr_12_00396	chr_12	1286988	1288210	Not_secreted	Not_TM	Nucleus	-	-	OG_10305	True	False	-	-	-	predicted protein	GO:0008150, GO:0003674, GO:0005575
Zt09_chr_12_00392	chr_12	1279729	1280325	Not_secreted	Not_TM	Cytoplasm	-	-	OG_10656	True	False	-	-	-	predicted protein	GO:0008150, GO:0003674, GO:0005575
Zt09_chr_12_00397	chr_12	1288478	1289287	Not_secreted	Not_TM	Nucleus	-	-	OG_5249	False	False	-	-	-	hypothetical protein	GO:0008150, GO:0003674, GO:0005575
Zt09_chr_12_00395	chr_12	1285160	1286390	Not_secreted	Not_TM	-	-	-	OG_10306	True	False	-	-	-	predicted protein	GO:0008150, GO:0003674, GO:0005575
Zt09_chr_12_00398	chr_12	1290538	1291855	Not_secreted	Not_TM	Plastid	-	-	OG_5248	False	False	-	-	-	similar to branched-chain-amino-acid aminotransferase	GO:0004084, GO:0003824, GO:0009081, GO:0008152
Zt09_chr_12_00394	chr_12	1282110	1284102	Not_secreted	Not_TM	Cytoplasm	-	-	OG_18412	True	True	-	-	-	predicted protein	GO:0008150, GO:0003674, GO:0005575
Zt09_chr_12_00399	chr_12	1292247	1293531	Not_secreted	Not_TM	Mitochondrion	-	-	OG_11307	True	False	-	-	-	predicted protein	GO:0008150, GO:0003674, GO:0005575
Zt09_chr_12_00393	chr_12	1280961	1281297	Not_secreted	Not_TM	Cytoplasm	-	-	OG_8539	True	False	-	-	-	predicted protein	GO:0008150, GO:0003674, GO:0005575
Zt09_chr_12_00401	chr_12	1295746	1296611	Not_secreted	Not_TM	Mitochondrion	-	-	OG_12845	True	False	-	-	-	predicted protein	GO:0008150, GO:0003674, GO:0005575
Zt09_chr_12_00402	chr_12	1296690	1298574	Not_secreted	Not_TM	Cytoplasm	-	-	OG_18400	True	True	-	-	Up regulated in biotrophic phase	predicted protein	GO:0008150, GO:0003674, GO:0005575
Zt09_chr_12_00403	chr_12	1298840	1299902	Not_secreted	Not_TM	-	-	-	OG_5245	False	False	-	-	-	hypothetical protein	GO:0008150, GO:0003674, GO:0005575
Zt09_chr_12_00400	chr_12	1293857	1294476	Not_secreted	Not_TM	Nucleus	-	-	OG_13076	True	False	-	-	-	predicted protein	GO:0008150, GO:0003674, GO:0005575
Zt09_chr_12_00405	chr_12	1304564	1306625	Not_secreted	Not_TM	Nucleus	-	-	OG_5247	False	False	-	-	-	hypothetical protein	GO:0008150, GO:0003674, GO:0005575
Zt09_chr_12_00406	chr_12	1309232	1309527	Not_secreted	Not_TM	Nucleus	-	-	OG_11874	True	True	-	-	-	predicted protein	GO:0008150, GO:0003674, GO:0005575
Zt09_chr_12_00404	chr_12	1301013	1302886	Secreted	TM	-	-	-	OG_5246	False	False	-	-	-	hypothetical protein	GO:0008150, GO:0003674, GO:0005575
Zt09_chr_12_00407	chr_12	1309880	1310509	Not_secreted	Not_TM	Cytoplasm	-	-	OG_10304	True	False	-	-	-	predicted protein	GO:0008150, GO:0003674, GO:0005575
Zt09_chr_12_00408	chr_12	1310763	1311327	Not_secreted	TM	-	-	-	OG_10303	True	False	-	-	-	predicted protein	GO:0008150, GO:0003674, GO:0005575
Zt09_chr_12_00410	chr_12	1315821	1319678	Not_secreted	Not_TM	Nucleus	-	-	OG_10302	False	False	-	-	-	hypothetical protein	GO:0005515, GO:0046872, GO:0003676
Zt09_chr_12_00411	chr_12	1319852	1322775	Not_secreted	Not_TM	-	-	-	OG_5242	False	False	-	-	-	hypothetical protein	GO:0008150, GO:0003674, GO:0005575
Zt09_chr_12_00409	chr_12	1311903	1315185	Not_secreted	Not_TM	Nucleus	-	-	OG_5243	False	False	-	-	-	similar to ATP-dependent RNA helicase DOB1	GO:0016817, GO:0005524, GO:0004386, GO:0003676, GO:0016818
Zt09_chr_13_00024	chr_13	112426	113140	Not_secreted	Not_TM	Nucleus	-	-	OG_6109	False	False	-	-	-	hypothetical protein	GO:0008150, GO:0003674, GO:0005575
Zt09_chr_13_00019	chr_13	100909	102019	Not_secreted	Not_TM	-	-	-	OG_10342	True	False	-	-	-	similar to short chain dehydrogenase reductase family oxidoreductase	GO:0016491, GO:0008152
Zt09_chr_13_00021	chr_13	103775	104943	Not_secreted	Not_TM	Peroxisome	-	-	OG_6113	False	False	-	-	Up regulated in necrotrophic phase	similar to NAD dependent epimerase/dehydratase	GO:0050662, GO:0003824, GO:0044237
Zt09_chr_13_00023	chr_13	110490	112362	Not_secreted	Not_TM	-	-	-	OG_6110	False	False	-	-	-	hypothetical protein	GO:0008150, GO:0003674, GO:0005575
Zt09_chr_13_00018	chr_13	99746	100631	Not_secreted	Not_TM	Peroxisome	-	-	OG_11879	True	True	-	-	-	similar to enoyl-CoA hydratase	GO:0003824, GO:0008152
Zt09_chr_13_00020	chr_13	102527	103640	Not_secreted	Not_TM	-	-	-	OG_10343	False	False	Possible CAZyme	CE10	-	similar to alpha/beta hydrolase fold protein	GO:0016787, GO:0008152
Zt09_chr_13_00022	chr_13	106616	108437	Not_secreted	TM	Cell_membrane	-	-	OG_6112	False	False	-	-	-	similar to phthalate transporter	GO:0016021, GO:0055085
Zt09_chr_13_00026	chr_13	119061	120010	Not_secreted	Not_TM	Cytoplasm	-	-	OG_6800	False	False	-	-	-	similar to alpha/beta-hydrolase	GO:0003824
Zt09_chr_13_00025	chr_13	113639	118333	Not_secreted	Not_TM	Nucleus	-	-	OG_18589	True	True	-	-	-	hypothetical protein	GO:0035091
Zt09_chr_13_00027	chr_13	120502	124200	Secreted	Not_TM	Extracellular	Non-effector	-	OG_11880	True	False	-	-	-	hypothetical protein	GO:0008150, GO:0003674, GO:0005575
Zt09_chr_13_00029	chr_13	126877	128593	Not_secreted	Not_TM	Cytoplasm	-	-	OG_6106	False	False	-	-	-	similar to Heat shock protein Hsp70	GO:0008150, GO:0003674, GO:0005575
Zt09_chr_13_00030	chr_13	128835	129585	Not_secreted	Not_TM	Plastid	-	-	OG_8821	True	False	-	-	-	similar to exosome complex exonuclease rrp40	GO:0003723, GO:0000178
Zt09_chr_13_00031	chr_13	130258	130945	Not_secreted	Not_TM	-	-	-	OG_8822	True	False	-	-	-	predicted protein	GO:0008150, GO:0003674, GO:0005575
Zt09_chr_13_00028	chr_13	124835	126545	Not_secreted	Not_TM	Cytoplasm	-	-	OG_6104	False	False	-	-	-	similar to aspartyl-trna synthetase	GO:0005524, GO:0000166, GO:0004812, GO:0003676, GO:0004815, GO:0005737, GO:0006418, GO:0006422
Zt09_chr_13_00032	chr_13	131962	133438	Not_secreted	TM	Cell_membrane	-	-	OG_6103	False	False	-	-	-	similar to MFS monocarboxylate transporter	GO:0016021, GO:0055085
Zt09_chr_13_00034	chr_13	137075	137705	Not_secreted	Not_TM	Mitochondrion	-	-	OG_10768	True	True	-	-	-	predicted protein	GO:0008150, GO:0003674, GO:0005575
Zt09_chr_13_00033	chr_13	134211	135574	Not_secreted	Not_TM	Cytoplasm	-	-	OG_10714	True	True	-	-	-	hypothetical protein	GO:0008150, GO:0003674, GO:0005575
Zt09_chr_13_00299	chr_13	863555	864421	Not_secreted	Not_TM	-	-	-	OG_10149	False	False	-	-	Up regulated in biotrophic phase	similar to 3-ketoacyl-ACP reductase	GO:0016491, GO:0008152
Zt09_chr_13_00298	chr_13	858439	860984	Not_secreted	TM	Cell_membrane	-	-	OG_4592	False	False	-	-	Up regulated in biotrophic phase	similar to oligopeptide transporter	GO:0055085
Zt09_chr_13_00300	chr_13	865731	866665	Not_secreted	Not_TM	-	-	-	OG_4584	False	False	-	-	-	similar to gtp-binding protein rho3	GO:0005525, GO:0005622, GO:0016020, GO:0007264, GO:0015031, GO:0007165, GO:0006184
Zt09_chr_13_00306	chr_13	878568	880268	Not_secreted	Not_TM	Nucleus	-	-	OG_4585	False	False	-	-	Up regulated in necrotrophic phase	similar to COP9 signalosome complex subunit 2	GO:0005515
Zt09_chr_13_00302	chr_13	870978	871530	Not_secreted	Not_TM	Mitochondrion	-	-	OG_8823	True	False	-	-	-	hypothetical protein	GO:0008150, GO:0003674, GO:0005575
Zt09_chr_13_00303	chr_13	871993	874054	Not_secreted	TM	Cell_membrane	-	-	OG_4589	False	False	-	-	-	hypothetical protein	GO:0003735, GO:0005375, GO:0005622, GO:0005840, GO:0016021, GO:0006412, GO:0035434
Zt09_chr_13_00304	chr_13	874708	876695	Not_secreted	Not_TM	Endoplasmic_reticulum	-	-	OG_4587	False	False	-	-	-	similar to ferric-chelate reductase	GO:0016491, GO:0055114
Zt09_chr_13_00301	chr_13	868505	870047	Not_secreted	Not_TM	-	-	-	OG_8408	True	False	-	-	-	hypothetical protein	GO:0008150, GO:0003674, GO:0005575
Zt09_chr_13_00305	chr_13	876956	878288	Not_secreted	Not_TM	Nucleus	-	-	OG_13047	True	False	-	-	-	similar to pre-mRNA-splicing factor Cwc25	GO:0008150, GO:0003674, GO:0005575
Zt09_chr_14_00018	chr_14	142490	143605	Not_secreted	Not_TM	-	-	-	OG_8776	True	False	-	-	-	predicted protein	GO:0008150, GO:0003674, GO:0005575
Zt09_chr_14_00019	chr_14	144491	146165	Not_secreted	Not_TM	Nucleus	-	-	OG_8775	True	False	-	-	-	predicted protein	GO:0008150, GO:0003674, GO:0005575
Zt09_chr_14_00024	chr_14	155614	156586	Not_secreted	Not_TM	Nucleus	-	-	OG_8773	True	False	-	-	-	predicted protein	GO:0008150, GO:0003674, GO:0005575
Zt09_chr_14_00023	chr_14	152068	153186	Not_secreted	Not_TM	Nucleus	-	-	OG_8774	True	False	-	-	-	predicted protein	GO:0008150, GO:0003674, GO:0005575
Zt09_chr_14_00021	chr_14	149432	150879	Not_secreted	Not_TM	Nucleus	-	-	OG_18280	True	True	-	-	-	predicted protein	GO:0008150, GO:0003674, GO:0005575
Zt09_chr_14_00020	chr_14	148311	149058	Not_secreted	Not_TM	-	-	-	OG_18283	True	True	-	-	-	hypothetical protein	GO:0008150, GO:0003674, GO:0005575
Zt09_chr_14_00022	chr_14	151096	151736	Not_secreted	Not_TM	Cytoplasm	-	-	OG_18298	True	True	-	-	-	predicted protein	GO:0008150, GO:0003674, GO:0005575
Zt09_chr_14_00098	chr_14	668899	671545	Not_secreted	Not_TM	Nucleus	-	-	OG_8754	True	False	-	-	-	predicted protein	GO:0008150, GO:0003674, GO:0005575
Zt09_chr_14_00097	chr_14	663496	664495	Not_secreted	Not_TM	Cytoplasm	-	-	OG_18289	True	True	-	-	-	predicted protein	GO:0008150, GO:0003674, GO:0005575
Zt09_chr_14_00096	chr_14	660161	660539	Not_secreted	Not_TM	Nucleus	-	-	OG_8755	True	False	-	-	-	predicted protein	GO:0008150, GO:0003674, GO:0005575
Zt09_chr_14_00100	chr_14	675225	676009	Not_secreted	Not_TM	Nucleus	-	-	OG_11104	True	False	-	-	-	predicted protein	GO:0008150, GO:0003674, GO:0005575
Zt09_chr_14_00099	chr_14	673865	674563	Not_secreted	Not_TM	Nucleus	-	-	OG_18268	True	True	-	-	-	predicted protein	GO:0008150, GO:0003674, GO:0005575
Zt09_chr_14_00101	chr_14	677858	678305	Not_secreted	Not_TM	-	-	-	OG_8753	True	False	-	-	-	predicted protein	GO:0008150, GO:0003674, GO:0005575
Zt09_chr_14_00102	chr_14	679139	681502	Not_secreted	Not_TM	Cytoplasm	-	-	OG_8752	False	False	-	-	-	hypothetical protein	GO:0008150, GO:0003674, GO:0005575
Zt09_chr_15_00078	chr_15	487996	490871	Not_secreted	Not_TM	Nucleus	-	-	OG_10488	True	False	-	-	Up regulated in necrotrophic phase	predicted protein	GO:0008150, GO:0003674, GO:0005575
Zt09_chr_15_00076	chr_15	479110	480491	Not_secreted	Not_TM	Golgi_apparatus	-	-	OG_11124	True	False	-	-	-	predicted protein	GO:0008150, GO:0003674, GO:0005575
Zt09_chr_15_00077	chr_15	481330	482287	Not_secreted	Not_TM	Golgi_apparatus	-	-	OG_10672	True	False	-	-	Up regulated in necrotrophic phase	predicted protein	GO:0008150, GO:0003674, GO:0005575
Zt09_chr_15_00080	chr_15	495884	496202	Not_secreted	Not_TM	Nucleus	-	-	OG_11132	True	False	-	-	-	predicted protein	GO:0008150, GO:0003674, GO:0005575
Zt09_chr_15_00079	chr_15	491706	492923	Not_secreted	Not_TM	Nucleus	-	-	OG_11933	True	True	-	-	-	predicted protein	GO:0008150, GO:0003674, GO:0005575
Zt09_chr_15_00081	chr_15	498350	502143	Not_secreted	Not_TM	Golgi_apparatus	-	-	OG_11934	True	True	-	-	-	predicted protein	GO:0008150, GO:0003674, GO:0005575
Zt09_chr_16_00007	chr_16	91909	94483	Not_secreted	Not_TM	Nucleus	-	-	OG_9151	True	False	-	-	-	predicted protein	GO:0008150, GO:0003674, GO:0005575
Zt09_chr_16_00008	chr_16	95830	97799	Not_secreted	Not_TM	Cytoplasm	-	-	OG_9150	True	False	-	-	-	predicted protein	GO:0008150, GO:0003674, GO:0005575
Zt09_chr_16_00009	chr_16	98481	99025	Not_secreted	Not_TM	Cytoplasm	-	-	OG_18988	True	True	-	-	-	predicted protein	GO:0008150, GO:0003674, GO:0005575
Zt09_chr_16_00010	chr_16	99324	100205	Not_secreted	Not_TM	-	-	-	OG_9149	True	False	-	-	-	predicted protein	GO:0008150, GO:0003674, GO:0005575
Zt09_chr_16_00019	chr_16	125071	125744	Not_secreted	Not_TM	Nucleus	-	-	OG_11937	True	True	-	-	-	predicted protein	GO:0008150, GO:0003674, GO:0005575
Zt09_chr_16_00018	chr_16	119165	120237	Not_secreted	Not_TM	Cytoplasm	-	-	OG_19011	True	True	-	-	-	predicted protein	GO:0008150, GO:0003674, GO:0005575
Zt09_chr_16_00021	chr_16	135013	136532	Not_secreted	Not_TM	Nucleus	-	-	OG_19027	True	True	-	-	-	predicted protein	GO:0008150, GO:0003674, GO:0005575
Zt09_chr_16_00020	chr_16	130593	132372	Not_secreted	TM	Cell_membrane	-	-	OG_9147	True	False	-	-	-	predicted protein	GO:0008150, GO:0003674, GO:0005575
Zt09_chr_17_00009	chr_17	100364	101706	Not_secreted	Not_TM	-	-	-	OG_8849	True	False	-	-	-	predicted protein	GO:0008150, GO:0003674, GO:0005575
Zt09_chr_17_00014	chr_17	109522	110751	Not_secreted	Not_TM	Nucleus	-	-	OG_11521	True	False	-	-	Up regulated in necrotrophic phase	predicted protein	GO:0008150, GO:0003674, GO:0005575
Zt09_chr_17_00011	chr_17	103356	104488	Not_secreted	Not_TM	Cytoplasm	-	-	OG_10543	True	False	-	-	-	predicted protein	GO:0008150, GO:0003674, GO:0005575
Zt09_chr_17_00012	chr_17	104930	105694	Not_secreted	Not_TM	Nucleus	-	-	OG_10549	True	False	-	-	Up regulated in necrotrophic phase	predicted protein	GO:0008150, GO:0003674, GO:0005575
Zt09_chr_17_00013	chr_17	106684	107683	Not_secreted	Not_TM	Nucleus	-	-	OG_10548	True	False	-	-	-	predicted protein	GO:0008150, GO:0003674, GO:0005575
Zt09_chr_17_00010	chr_17	102017	102467	Not_secreted	Not_TM	-	-	-	OG_11943	True	True	-	-	-	predicted protein	GO:0008150, GO:0003674, GO:0005575
Zt09_chr_17_00016	chr_17	115145	116432	Not_secreted	Not_TM	Nucleus	-	-	OG_10829	True	False	-	-	Up regulated in necrotrophic phase	predicted protein	GO:0008150, GO:0003674, GO:0005575
Zt09_chr_17_00017	chr_17	117302	119779	Not_secreted	Not_TM	Golgi_apparatus	-	-	OG_11516	True	False	-	-	-	predicted protein	GO:0008150, GO:0003674, GO:0005575
Zt09_chr_17_00015	chr_17	111725	114699	Not_secreted	Not_TM	-	-	-	OG_11522	True	False	-	-	-	predicted protein	GO:0008150, GO:0003674, GO:0005575
Zt09_chr_17_00035	chr_17	222610	223132	Not_secreted	Not_TM	Endoplasmic_reticulum	-	-	OG_18940	True	True	-	-	-	predicted protein	GO:0008150, GO:0003674, GO:0005575
Zt09_chr_17_00036	chr_17	224580	225591	Not_secreted	Not_TM	Nucleus	-	-	OG_11519	True	False	-	-	-	predicted protein	GO:0008150, GO:0003674, GO:0005575
Zt09_chr_17_00038	chr_17	232906	234177	Not_secreted	Not_TM	Nucleus	-	-	OG_11948	True	True	-	-	-	predicted protein	GO:0008150, GO:0003674, GO:0005575
Zt09_chr_17_00039	chr_17	238408	238997	Not_secreted	Not_TM	Cytoplasm	-	-	OG_10831	True	False	-	-	-	predicted protein	GO:0008150, GO:0003674, GO:0005575
Zt09_chr_17_00037	chr_17	228901	230430	Not_secreted	Not_TM	Nucleus	-	-	OG_8842	True	False	-	-	-	predicted protein	GO:0008150, GO:0003674, GO:0005575
Zt09_chr_19_00013	chr_19	59328	60189	Not_secreted	Not_TM	Nucleus	-	-	OG_11408	True	False	-	-	-	predicted protein	GO:0008150, GO:0003674, GO:0005575
Zt09_chr_19_00016	chr_19	76781	79027	Not_secreted	Not_TM	Cytoplasm	-	-	OG_11614	True	False	-	-	-	predicted protein	GO:0008150, GO:0003674, GO:0005575
Zt09_chr_19_00014	chr_19	67885	70100	Not_secreted	Not_TM	Nucleus	-	-	OG_11770	True	False	-	-	-	predicted protein	GO:0008150, GO:0003674, GO:0005575
Zt09_chr_19_00015	chr_19	72350	74897	Not_secreted	Not_TM	-	-	-	OG_18320	True	True	-	-	-	predicted protein	GO:0008150, GO:0003674, GO:0005575
Zt09_chr_19_00033	chr_19	205764	206403	Not_secreted	Not_TM	Nucleus	-	-	OG_8966	True	False	-	-	-	predicted protein	GO:0008150, GO:0003674, GO:0005575
Zt09_chr_19_00034	chr_19	207607	209158	Not_secreted	Not_TM	Cytoplasm	-	-	OG_10991	True	False	-	-	-	predicted protein	GO:0008150, GO:0003674, GO:0005575
Zt09_chr_19_00035	chr_19	210746	211269	Not_secreted	Not_TM	Mitochondrion	-	-	OG_11985	True	True	-	-	-	hypothetical protein	GO:0015171, GO:0016020, GO:0006810, GO:0055085, GO:0003333
Zt09_chr_19_00036	chr_19	212493	212928	Not_secreted	Not_TM	Cytoplasm	-	-	OG_18324	True	True	-	-	-	predicted protein	GO:0008150, GO:0003674, GO:0005575
Zt09_chr_19_00032	chr_19	201810	203460	Not_secreted	Not_TM	Nucleus	-	-	OG_10571	True	False	-	-	-	predicted protein	GO:0008150, GO:0003674, GO:0005575
Zt09_chr_19_00031	chr_19	198689	200608	Not_secreted	Not_TM	Endoplasmic_reticulum	-	-	OG_10990	True	False	-	-	-	predicted protein	GO:0008150, GO:0003674, GO:0005575
Zt09_chr_19_00037	chr_19	217448	218156	Not_secreted	Not_TM	Nucleus	-	-	OG_10572	True	False	-	-	-	predicted protein	GO:0008150, GO:0003674, GO:0005575
Zt09_chr_19_00038	chr_19	219464	219935	Not_secreted	Not_TM	Nucleus	-	-	OG_10567	True	False	-	-	-	predicted protein	GO:0008150, GO:0003674, GO:0005575
Zt09_chr_21_00030	chr_21	193999	194548	Not_secreted	Not_TM	Nucleus	-	-	OG_18340	True	True	-	-	-	predicted protein	GO:0008150, GO:0003674, GO:0005575
Zt09_chr_21_00033	chr_21	198864	200272	Not_secreted	Not_TM	Nucleus	-	-	OG_18338	True	True	-	-	Up regulated in necrotrophic phase	predicted protein	GO:0008150, GO:0003674, GO:0005575
Zt09_chr_21_00032	chr_21	197249	198089	Not_secreted	Not_TM	Nucleus	-	-	OG_18366	True	True	-	-	-	predicted protein	GO:0008150, GO:0003674, GO:0005575
Zt09_chr_21_00031	chr_21	195327	196767	Not_secreted	Not_TM	Nucleus	-	-	OG_10548	True	False	-	-	-	predicted protein	GO:0008150, GO:0003674, GO:0005575
