# Supplementary material for: Repeat-Induced Point Mutation and Gene Conversion Coinciding with Heterochromatin Shape the Genome of a Plant-Pathogenic Fungus
Source: mBio. 2023 Apr 24;14(3):e03290-22. doi: 10.1128/mbio.03290-22 (PMC10294615; doi:10.1128/mbio.03290-22)
Supplement: TABLE S2 [file mbio.03290-22-s0003.xlsx]

## Sheet: Table_S2A
Table S2A: List of all identified gene conversions.
tetrad	chromosome	position(bp)	tract_type*	NCO_tract/GC-CO_tract	tract_length	tract_min_length	tract_max_length	number_of_converted_markers	chromatids	snp_start_out	snp_start_in	snp_end_in	snp_end_out		*for detailed classification of tract types, please see Anderson et al. 2011
A01-6	1	1.73913e+06	5	NCO	1251	374	2128	6	[1, 3]	1737832	1739186	1739560	1739960
A01-6	1	2.14555e+06	0	NCO	868.5	157	1580	4	2	2144577	2145655	2145812	2146157
A01-6	2	616323	7	GC-CO	582.5	476	689	7	2	615974	616090	616566	616663
A01-6	2	379459	1	GC-CO	1691.5	1038	2345	7	0	378018	379208	380246	380363
A01-6	4	161800	0	NCO	224	164	284	3	1	161669	161706	161870	161953
A01-6	4	162194	0	NCO	366	325	407	4	1	162009	162013	162338	162416
A01-6	4	1.71808e+06	0	NCO	511.5	21	1002	3	2	1717762	1717879	1717900	1718764
A01-6	4	156411	2	NCO	3271.5	0	0	3	0	154599	154952	156640	159454
A01-6	4	427892	1	GC-CO	395.5	51	740	3	0	427606	427782	427833	428346
A01-6	6	2.20696e+06	0	NCO	190.5	83	298	4	2	2206792	2206947	2207030	2207090
A01-6	7	102800	0	NCO	423	334	512	3	4	102568	102610	102944	103080
A01-6	7	104240	0	NCO	954	133	1775	3	4	103740	103785	103918	105515
A01-6	7	2.32653e+06	0	NCO	404.5	341	468	5	1	2326302	2326345	2326686	2326770
A01-6	7	2.32686e+06	0	NCO	130.5	90	171	3	1	2326770	2326812	2326902	2326941
A01-6	7	2.33157e+06	0	NCO	521.5	24	1019	3	1	2331255	2331365	2331389	2332274
A01-6	7	818280	2	NCO	2223	0	0	3	0	815849	818489	819360	819424
A01-6	7	820022	2	NCO	701.5	0	0	4	0	819424	819919	820359	820387
A01-6	7	820886	2	NCO	890	0	0	4	0	820387	820495	820615	822047
A01-6	8	340250	1	GC-CO	310.5	104	517	3	0	339925	340264	340368	340442
A01-6	9	53390.5	0	NCO	314	91	537	4	2	53160	53307	53398	53697
A01-6	9	1.99096e+06	0	NCO	534.5	19	1050	3	4	1990334	1991060	1991079	1991384
A01-6	9	1.47056e+06	1	GC-CO	230.5	31	430	3	0	1470330	1470568	1470599	1470760
A01-6	10	1.51236e+06	0	NCO	620.5	11	1230	3	4	1511505	1512587	1512598	1512735
A01-6	10	194642	1	GC-CO	410.5	221	600	4	0	194327	194547	194768	194927
A01-6	11	255099	5	NCO	406	59	753	3	[1, 2]	254703	255089	255148	255456
A01-6	11	779022	1	GC-CO	936.5	510	1363	3	0	778164	778944	779454	779527
A01-6	12	521183	5	NCO	277.5	211	344	4	[1, 4]	520992	521097	521308	521336
A01-6	12	515311	2	NCO	1265.5	0	0	9	0	514654	514702	515894	515993
A01-6	12	520465	2	NCO	303.5	0	0	6	0	520307	520320	520614	520620
A01-6	12	744804	1	GC-CO	4421.5	8	8835	3	0	738226	746961	746969	747061
A01-6	14	145066	5	NCO	923	158	1688	3	[1, 2]	143912	145298	145456	145600
A01-6	14	456021	0	NCO	5750.5	3578	7923	4	4	450992	455299	458877	458915
A01-6	14	467130	0	NCO	13067	13015	13119	7	4	460553	460640	473655	473672
A01-6	19	207952	5	NCO	384	231	537	3	[1, 2]	207667	207852	208083	208204
A01-6	21	279562	0	NCO	51.5	26	77	3	2	279525	279548	279574	279602
A01-6	21	282342	0	NCO	540.5	38	1043	3	2	281699	282445	282483	282742
A01-6	21	305236	0	NCO	560	27	1093	3	1	304782	305130	305157	305875
A03-4	1	5.6057e+06	5	NCO	410.5	237	584	3	[2, 4]	5605480	5605519	5605756	5606064
A03-4	2	1.492e+06	0	NCO	153.5	100	207	3	3	1491894	1491956	1492056	1492101
A03-4	3	1679771	0	NCO	1074	495	1653	4	3	1678734	1679734	1680229	1680387
A03-4	4	88750	5	NCO	2274	2007	2541	5	[2, 4]	87572	87654	89661	90113
A03-4	4	146915	5	NCO	17762.5	354	35171	3	[3, 4]	121469	154599	154953	156640
A03-4	4	163050	5	NCO	2591.5	2511	2672	22	[]	161706	161803	164314	164378
A03-4	5	294793	1	GC-CO	619	317	921	5	0	294378	294589	294906	295299
A03-4	7	705368	5	NCO	8549.5	177	16922	3	[1, 4]	695365	706821	706998	712287
A03-4	7	1.33512e+06	1	GC-CO	385.5	283	488	4	0	1334890	1334974	1335257	1335378
A03-4	8	851343	1	GC-CO	630	105	1155	4	0	850611	851445	851550	851766
A03-4	11	778028	5	NCO	13774	2087	25461	3	[2, 4]	764388	777893	779980	789849
A03-4	11	1201618	0	NCO	2087	222	3952	3	3	1199027	1202122	1202344	1202979
A03-4	12	149002	0	NCO	958	98	1818	3	3	148159	148888	148986	149977
A03-4	12	516457	5	NCO	779.5	616	943	4	[]	515909	516226	516842	516852
A03-4	12	517346	5	NCO	894	823	965	8	[]	516852	516945	517768	517817
A03-4	12	520178	5	NCO	720.5	589	852	8	[1, 4]	519795	519840	520429	520647
A03-4	12	522093	5	NCO	1903.5	415	3392	6	[3, 4]	521138	521144	521559	524530
A03-4	12	520951	1	GC-CO	127.5	82	173	3	0	520864	520910	520992	521037
A03-4	13	29949.5	0	NCO	14209	172	28246	5	3	22774	22916	23088	51020
A03-4	13	58392.2	0	NCO	1329.5	2	2657	3	2	56668	58787	58789	59325
A03-4	14	461689	5	NCO	10348.5	2937	17760	7	[2, 4]	455320	457710	460647	473080
A03-4	16	272360	1	GC-CO	945	268	1622	3	0	271248	272526	272794	272870
A03-8	1	4.41714e+06	5	NCO	2624	393	4855	3	[2, 3]	4415812	4415835	4416228	4420667
A03-8	1	5945638	0	NCO	1429	566	2292	3	2	5944738	5945109	5945675	5947030
A03-8	2	161814	0	NCO	189	131	247	5	2	161667	161771	161902	161914
A03-8	2	1.26035e+06	2	NCO	3828	0	0	4	0	1258015	1258852	1262046	1262477
A03-8	2	1.4922e+06	1	GC-CO	288.5	138	439	4	0	1491983	1492136	1492274	1492422
A03-8	4	88276.5	0	NCO	1543	1354	1732	3	1	87472	87538	88892	89204
A03-8	4	90117.8	5	NCO	1690.5	772	2609	5	[1, 3]	89204	89341	90113	91813
A03-8	4	161814	0	NCO	252	164	340	3	3	161669	161706	161870	162009
A03-8	4	162194	0	NCO	366	325	407	4	3	162009	162013	162338	162416
A03-8	4	1.37257e+06	0	NCO	690.5	34	1347	3	4	1372149	1372300	1372334	1373496
A03-8	5	118038	0	NCO	269	19	519	3	1	117813	117995	118014	118332
A03-8	5	579466	0	NCO	698	531	865	7	2	579019	579214	579745	579884
A03-8	5	1.73428e+06	0	NCO	726	21	1431	3	4	1733275	1734550	1734571	1734706
A03-8	5	2.74537e+06	1	GC-CO	270	54	486	5	0	2745188	2745285	2745339	2745674
A03-8	6	1.71584e+06	0	NCO	255.5	173	338	3	3	1715670	1715756	1715929	1716008
A03-8	7	102800	0	NCO	423	334	512	3	3	102568	102610	102944	103080
A03-8	7	104240	0	NCO	954	133	1775	3	3	103740	103785	103918	105515
A03-8	7	1.42638e+06	0	NCO	453	66	840	3	1	1426072	1426242	1426308	1426912
A03-8	7	1.73347e+06	0	NCO	2292.5	483	4102	6	4	1731259	1733384	1733867	1735361
A03-8	7	2.32891e+06	0	NCO	5842.5	386	11299	4	4	2320975	2331003	2331389	2332274
A03-8	7	819224	2	NCO	4109	0	0	11	0	815849	818489	820509	822047
A03-8	8	906574	0	NCO	1005.5	144	1867	3	4	905331	906811	906955	907198
A03-8	9	1.91524e+06	0	NCO	258.5	3	514	3	4	1915007	1915205	1915208	1915521
A03-8	9	53390.5	2	NCO	314	0	0	4	0	53160	53307	53398	53697
A03-8	9	811876	1	GC-CO	386	87	685	3	0	811405	811961	812048	812090
A03-8	10	522916	0	NCO	823	332	1314	5	1	522038	522971	523303	523352
A03-8	12	511490	0	NCO	6439.5	635	12244	8	1	502473	514067	514702	514717
A03-8	12	514969	0	NCO	381	89	673	4	1	514717	514840	514929	515390
A03-8	12	515734	0	NCO	334	280	388	4	1	515521	515614	515894	515909
A03-8	12	516483	0	NCO	831	626	1036	4	1	515909	516226	516852	516945
A03-8	12	518259	0	NCO	461.5	382	541	4	1	517950	518106	518488	518491
A03-8	12	519534	0	NCO	2021	1874	2168	16	1	518491	518555	520429	520659
A03-8	13	11448.2	3	GC-CO	22896.5	0	0	3	0	22774	22874	22877	22916
A03-8	14	461674	2	NCO	11001.5	0	0	6	0	455320	457026	460647	473702
A03-8	16	133352	1	GC-CO	207	47	367	3	0	133234	133264	133311	133601
A03-8	17	398226	0	NCO	6587	35	13139	3	1	388469	401396	401431	401608
A03-8	19	302281	0	NCO	433	66	800	3	3	302031	302098	302164	302831
A03-9	1	3.35211e+06	0	NCO	2479.5	80	4879	3	4	3348841	3352894	3352974	3353720
A03-9	1	3637290	0	NCO	1562	874	2250	7	3	3636321	3636697	3637571	3638571
A03-9	1	5.64341e+06	1	GC-CO	299.5	158	441	3	0	5643238	5643274	5643432	5643679
A03-9	2	161814	0	NCO	189	131	247	5	3	161667	161771	161902	161914
A03-9	2	517038	5	NCO	743	472	1014	3	[1, 2, 3, 4]	516460	516872	517344	517474
A03-9	2	1.46195e+06	1	GC-CO	4403.5	3818	4989	19	0	1459200	1460295	1464113	1464189
A03-9	3	51856.5	0	NCO	310	114	506	3	3	51654	51749	51863	52160
A03-9	3	1.17387e+06	0	NCO	995.5	193	1798	3	2	1172701	1174050	1174243	1174499
A03-9	4	89671.8	0	NCO	136.5	103	170	3	0	89573	89634	89737	89743
A03-9	4	149090	0	NCO	17915	1688	34142	3	1	125312	154952	156640	159454
A03-9	4	380602	1	GC-CO	513.5	37	990	3	0	380185	380506	380543	381175
A03-9	5	1.12221e+06	0	NCO	1409.5	182	2637	3	1	1121326	1121693	1121875	1123963
A03-9	5	210615	1	GC-CO	406.5	251	562	4	0	210323	210500	210751	210885
A03-9	7	102800	2	NCO	423	0	0	3	0	102568	102610	102944	103080
A03-9	7	104240	2	NCO	954	0	0	3	0	103740	103785	103918	105515
A03-9	7	819242	2	NCO	4145.5	0	0	12	0	815849	818489	820582	822047
A03-9	7	2.33152e+06	1	GC-CO	419	24	814	3	0	2331255	2331365	2331389	2332069
A03-9	7	2.32657e+06	1	GC-CO	281.5	206	357	4	0	2326380	2326480	2326686	2326737
A03-9	9	53298	2	NCO	129	0	0	3	0	53160	53307	53327	53398
A03-9	11	214547	0	NCO	894	388	1400	4	3	214040	214160	214548	215440
A03-9	11	766221	2	NCO	11926	0	0	5	0	756527	763989	764438	779930
A03-9	12	514542	2	NCO	164	0	0	4	0	514424	514497	514595	514654
A03-9	12	514919	2	NCO	481.5	0	0	5	0	514654	514702	514929	515390
A03-9	12	516519	2	NCO	656.5	0	0	3	0	516155	516226	516842	516852
A03-9	12	518960	2	NCO	1909	0	0	18	0	517904	518106	519892	519936
A03-9	12	520356	2	NCO	421.5	0	0	5	0	520074	520216	520474	520659
A03-9	14	81395	0	NCO	499	89	909	3	4	80791	81500	81589	81700
A03-9	14	145066	5	NCO	923	158	1688	3	[2, 4]	143912	145298	145456	145600
A03-9	14	462956	2	NCO	5861	0	0	4	0	459971	460079	460647	471125
A03-9	15	98500.5	0	NCO	190	82	298	4	1	98333	98478	98560	98631
A03-9	15	477054	0	NCO	407	146	668	3	4	476615	477085	477231	477283
A03-9	15	469746	1	GC-CO	725	29	1421	4	0	469116	469651	469680	470537
A03-9	19	50784.8	0	NCO	310.5	61	560	3	3	50432	50827	50888	50992
A03-9	19	70691.2	1	GC-CO	525.5	409	642	3	0	70331	70526	70935	70973
A03-9	21	305132	0	NCO	767.5	375	1160	3	4	304715	304782	305157	305875
A04-4	1	5.60528e+06	0	NCO	238.5	225	252	3	4	5605162	5605165	5605390	5605414
A04-4	2	161814	0	NCO	189	131	247	5	3	161667	161771	161902	161914
A04-4	2	2.22047e+06	0	NCO	487.5	97	878	3	1	2219987	2220459	2220556	2220865
A04-4	2	1.26055e+06	2	NCO	4240	0	0	9	0	1258015	1258852	1262654	1262693
A04-4	2	1492264	2	NCO	262	0	0	5	0	1492130	1492136	1492328	1492462
A04-4	3	1675475	0	NCO	601	113	1089	3	3	1674955	1675394	1675507	1676044
A04-4	3	1.67806e+06	0	NCO	766.5	465	1068	4	3	1677530	1677823	1678288	1678598
A04-4	3	2703020	1	GC-CO	223	97	349	5	0	2702832	2702985	2703082	2703181
A04-4	4	156411	0	NCO	3271.5	1688	4855	3	2	154599	154952	156640	159454
A04-4	4	88855.8	2	NCO	702.5	0	0	3	0	88222	88787	89204	89210
A04-4	4	89618	2	NCO	244	0	0	5	0	89451	89541	89737	89743
A04-4	5	219484	0	NCO	1062	6	2118	3	4	218458	219448	219454	220576
A04-4	5	1.06012e+06	0	NCO	885.5	263	1508	7	1	1059299	1060054	1060317	1060807
A04-4	5	1.73428e+06	0	NCO	726	21	1431	3	3	1733275	1734550	1734571	1734706
A04-4	5	2.56047e+06	1	GC-CO	684.5	342	1027	9	0	2559943	2560311	2560653	2560970
A04-4	6	530004	0	NCO	529	100	958	3	2	529566	529914	530014	530524
A04-4	6	1.23251e+06	0	NCO	2424.5	964	3885	3	3	1230595	1232005	1232969	1234480
A04-4	7	102725	0	NCO	574.5	334	815	3	3	102265	102610	102944	103080
A04-4	7	818110	2	NCO	1882.5	0	0	4	0	815849	818489	818679	819424
A04-4	7	820344	2	NCO	1345	0	0	3	0	819424	819919	819986	822047
A04-4	8	2.10196e+06	1	GC-CO	443.5	248	639	3	0	2101679	2101789	2102037	2102318
A04-4	9	53390.5	0	NCO	314	91	537	4	4	53160	53307	53398	53697
A04-4	9	448304	1	GC-CO	453.5	83	824	4	0	447904	448250	448333	448728
A04-4	10	630354	1	GC-CO	277	100	454	3	0	630139	630293	630393	630593
A04-4	12	44971.5	0	NCO	6492	2202	10782	3	4	37565	45886	48088	48347
A04-4	12	367922	0	NCO	5403	4495	6311	27	1	364506	365935	370430	370817
A04-4	12	515156	2	NCO	1490	0	0	11	0	514326	514497	515894	515909
A04-4	12	516896	2	NCO	1657	0	0	5	0	515909	516226	517632	517817
A04-4	12	519110	2	NCO	1341.5	0	0	6	0	518391	518488	519767	519795
A04-4	12	521388	2	NCO	3090	0	0	10	0	519795	519891	521336	524530
A04-4	13	1088663	6	GC-CO	1370	57	2683	4	2	1087922	1088034	1088091	1090605
A04-4	13	29949.5	2	NCO	14209	0	0	4	0	22774	22916	23088	51020
A04-4	14	456604	2	NCO	920.5	0	0	3	0	455320	456968	457026	457103
A04-4	14	459374	2	NCO	1674	0	0	4	0	457103	459971	460208	460214
A04-4	14	467130	2	NCO	13067	0	0	4	0	460553	460640	473655	473672
A04-4	19	69534.5	0	NCO	854	38	1670	3	1	68428	69787	69825	70098
A04-4	19	181042	0	NCO	429.5	30	829	3	4	180778	180876	180906	181607
A04-4	19	302281	0	NCO	433	66	800	3	1	302031	302098	302164	302831
A04-4	21	152078	7	GC-CO	212	42	382	3	4	151863	152082	152124	152245
A04-4	21	169790	0	NCO	438.5	348	529	5	4	169548	169593	169941	170077
A04-4	21	171079	0	NCO	954	547	1361	4	4	170251	170953	171500	171612
A04-4	21	151524	1	GC-CO	209	132	286	4	0	151399	151439	151571	151685
A05-3	1	4.41562e+06	5	NCO	5664	474	10854	5	[2, 4]	4409813	4415754	4416228	4420667
A05-3	2	161814	2	NCO	189	0	0	5	0	161667	161771	161902	161914
A05-3	3	1255466	0	NCO	576	31	1121	3	3	1254715	1255641	1255672	1255836
A05-3	3	3.20624e+06	1	GC-CO	436.5	171	702	3	0	3206014	3206029	3206200	3206716
A05-3	3	199227	1	GC-CO	604.5	103	1106	4	0	198879	198971	199074	199985
A05-3	4	161800	0	NCO	224	164	284	3	2	161669	161706	161870	161953
A05-3	4	162180	0	NCO	393.5	325	462	4	2	161954	162013	162338	162416
A05-3	4	1.37257e+06	0	NCO	686	34	1338	3	4	1372149	1372300	1372334	1373487
A05-3	7	102800	0	NCO	423	334	512	3	3	102568	102610	102944	103080
A05-3	7	104240	0	NCO	954	133	1775	3	3	103740	103785	103918	105515
A05-3	7	2.32662e+06	7	GC-CO	387	332	442	5	2	2326380	2326480	2326812	2326822
A05-3	7	817923	2	NCO	1508.5	0	0	3	0	815849	818489	818676	818679
A05-3	7	819292	2	NCO	1222.5	0	0	3	0	818679	818683	819888	819919
A05-3	7	820707	2	NCO	1142.5	0	0	5	0	820050	820221	820509	822047
A05-3	8	639069	0	NCO	441.5	6	877	3	2	638498	639198	639204	639375
A05-3	9	53390.5	0	NCO	314	91	537	4	3	53160	53307	53398	53697
A05-3	10	429121	0	NCO	547.5	50	1045	3	3	428428	429266	429316	429473
A05-3	11	255099	0	NCO	406	59	753	3	2	254703	255089	255148	255456
A05-3	11	1552531	0	NCO	2443	569	4317	3	3	1550457	1552162	1552731	1554774
A05-3	11	1.33548e+06	1	GC-CO	659.5	175	1144	5	0	1335016	1335278	1335453	1336160
A05-3	11	1508598	1	GC-CO	216	51	381	3	0	1508331	1508649	1508700	1508712
A05-3	12	885960	0	NCO	970	78	1862	3	4	884712	886238	886316	886574
A05-3	12	514578	2	NCO	263.5	0	0	4	0	514424	514468	514702	514717
A05-3	12	516362	2	NCO	1072.5	0	0	5	0	515758	515894	516852	516945
A05-3	12	518670	2	NCO	294.5	0	0	4	0	518491	518555	518777	518858
A05-3	12	519515	2	NCO	797.5	0	0	7	0	518858	519375	519892	519936
A05-3	12	520545	2	NCO	937.5	0	0	8	0	519936	520216	520911	521116
A05-3	12	522086	2	NCO	1917.5	0	0	7	0	521116	521138	521559	524530
A05-3	13	126760	7	GC-CO	732	316	1148	3	3	126069	126718	127034	127217
A05-3	13	982106	1	GC-CO	615	192	1038	7	0	981481	982117	982309	982519
A05-3	14	459990	0	NCO	13689	5348	22030	5	2	450992	455299	460647	473022
A05-3	17	221733	1	GC-CO	274.5	165	384	4	0	221542	221650	221815	221926
A05-3	19	66145	1	GC-CO	317	160	474	6	0	65930	66043	66203	66404
A05-3	21	169790	5	NCO	438.5	348	529	4	[1, 4]	169548	169593	169941	170077
A05-3	21	171189	0	NCO	734.5	108	1361	3	1	170251	171392	171500	171612
A06-4	1	2.84256e+06	1	GC-CO	428.5	377	480	5	0	2842312	2842375	2842752	2842792
A06-4	2	161841	0	NCO	134	125	143	4	0	161771	161777	161902	161914
A06-4	2	981486	0	NCO	6695.5	5892	7499	40	4	977755	978522	984414	985254
A06-4	2	1.25304e+06	0	NCO	15322.5	11958	18687	4	3	1244754	1245997	1257955	1263441
A06-4	2	1489492	0	NCO	7265	6336	8194	11	1	1485727	1485992	1492328	1493921
A06-4	2	928897	1	GC-CO	415.5	36	795	4	0	928446	928933	928969	929241
A06-4	3	1.42811e+06	0	NCO	568.5	22	1115	3	3	1427427	1428215	1428237	1428542
A06-4	3	1.86563e+06	0	NCO	505	288	722	6	2	1865209	1865547	1865835	1865931
A06-4	3	1.86609e+06	0	NCO	256.5	93	420	5	2	1865931	1865988	1866081	1866351
A06-4	4	1.37257e+06	0	NCO	686	34	1338	3	3	1372149	1372300	1372334	1373487
A06-4	4	2.47136e+06	0	NCO	803	13	1593	3	3	2470862	2471054	2471067	2472455
A06-4	4	156411	2	NCO	3271.5	0	0	3	0	154599	154952	156640	159454
A06-4	4	89767.8	1	GC-CO	2390.5	1178	3603	6	0	88210	88935	90113	91813
A06-4	5	250841	0	NCO	1445.5	94	2797	3	1	249258	250979	251073	252055
A06-4	5	1.73556e+06	0	NCO	3303.5	170	6437	5	3	1733275	1734550	1734720	1739712
A06-4	5	2.6507e+06	1	GC-CO	7042.5	4820	9265	42	0	2645076	2649282	2654102	2654341
A06-4	6	2.32555e+06	0	NCO	308.5	201	416	5	1	2325357	2325436	2325637	2325773
A06-4	6	2367723	1	GC-CO	539	31	1047	4	0	2367077	2367830	2367861	2368124
A06-4	7	102725	0	NCO	574.5	334	815	3	4	102265	102610	102944	103080
A06-4	7	104240	0	NCO	954	133	1775	3	4	103740	103785	103918	105515
A06-4	7	347278	0	NCO	15260	14514	16006	7	1	339478	339819	354333	355484
A06-4	7	2.32642e+06	0	NCO	189.5	150	229	3	2	2326302	2326345	2326495	2326531
A06-4	7	2.32676e+06	0	NCO	324.5	239	410	5	2	2326531	2326663	2326902	2326941
A06-4	7	2.33157e+06	0	NCO	521.5	24	1019	3	2	2331255	2331365	2331389	2332274
A06-4	7	820149	2	NCO	2258.5	0	0	7	0	818679	819360	820509	822047
A06-4	8	821008	1	GC-CO	130.5	6	255	3	0	820847	821039	821045	821102
A06-4	8	355187	1	GC-CO	274	106	442	3	0	354908	355192	355298	355350
A06-4	11	704384	0	NCO	1372.5	870	1875	7	3	703397	703999	704869	705272
A06-4	11	772716	5	NCO	23859	15340	32378	3	[1, 3]	757466	764106	779446	789844
A06-4	11	1.46313e+06	0	NCO	474.5	72	877	4	4	1462790	1462989	1463061	1463667
A06-4	12	514578	2	NCO	263.5	0	0	7	0	514424	514468	514702	514717
A06-4	12	520381	2	NCO	472.5	0	0	6	0	520073	520216	520614	520620
A06-4	12	519232	1	GC-CO	1143	1067	1219	10	0	518621	518700	519767	519840
A06-4	12	515859	1	GC-CO	184	133	235	3	0	515758	515776	515909	515993
A06-4	12	522082	1	GC-CO	1909.5	405	3414	6	0	521116	521138	521543	524530
A06-4	12	521302	6	GC-CO	349.5	272	427	5	2	521116	521138	521410	521543
A06-4	14	455105	0	NCO	3919	1727	6111	4	1	450992	455299	457026	457103
A06-4	14	460124	0	NCO	175	129	221	3	1	459993	460079	460208	460214
A06-4	14	466748	0	NCO	12642	12400	12884	5	1	460214	460640	473040	473098
A06-4	14	626027	1	GC-CO	247	153	341	3	0	625858	625949	626102	626199
A06-4	17	262144	0	NCO	376.5	17	736	3	3	261684	262228	262245	262420
A06-4	17	221014	1	GC-CO	402	222	582	5	0	220708	220918	221140	221290
A06-4	21	170987	0	NCO	1138.5	916	1361	4	3	170251	170584	171500	171612
A06-4	21	150130	1	GC-CO	1227	1067	1387	12	0	149427	149606	150673	150814
A06-5	1	1.34156e+06	0	NCO	1165.5	265	2066	5	3	1340788	1341167	1341432	1342854
A06-5	1	2145529	0	NCO	826	72	1580	3	1	2144577	2145655	2145727	2146157
A06-5	1	4.41724e+06	0	NCO	2421.5	11	4832	3	3	4415835	4416217	4416228	4420667
A06-5	1	5921602	1	GC-CO	254	177	331	3	0	5921434	5921516	5921693	5921765
A06-5	2	161814	0	NCO	189	131	247	5	4	161667	161771	161902	161914
A06-5	2	888496	0	NCO	1077	148	2006	3	2	887523	888391	888539	889529
A06-5	2	1.49221e+06	0	NCO	159	138	180	4	4	1492130	1492136	1492274	1492310
A06-5	2	1.5412e+06	0	NCO	1651	197	3105	5	1	1539063	1541695	1541892	1542168
A06-5	2	2.69163e+06	0	NCO	1470	248	2692	7	4	2690224	2691563	2691811	2692916
A06-5	2	1.48741e+06	2	NCO	3103.5	0	0	5	0	1485727	1485992	1486145	1491781
A06-5	3	708720	2	NCO	1848	0	0	3	0	706783	708809	708872	710416
A06-5	4	87437	5	NCO	1558	672	2444	3	[1, 4]	85778	87538	88210	88222
A06-5	4	913642	0	NCO	2164.5	1298	3031	15	3	912268	912851	914149	915299
A06-5	4	1.37257e+06	0	NCO	686	34	1338	3	2	1372149	1372300	1372334	1373487
A06-5	4	88729	2	NCO	956	0	0	5	0	88222	88280	89204	89210
A06-5	4	89381	2	NCO	120	0	0	3	0	89289	89353	89431	89451
A06-5	4	89648.5	2	NCO	183	0	0	4	0	89541	89573	89737	89743
A06-5	4	1415002	1	GC-CO	4903	4665	5141	54	0	1412361	1412740	1417405	1417502
A06-5	6	1.481e+06	0	NCO	1086.5	202	1971	5	4	1479992	1480919	1481121	1481963
A06-5	6	247027	1	GC-CO	136	8	264	3	0	246911	247007	247015	247175
A06-5	7	102800	0	NCO	423	334	512	3	1	102568	102610	102944	103080
A06-5	7	104240	0	NCO	954	133	1775	3	1	103740	103785	103918	105515
A06-5	7	819869	0	NCO	459.5	166	753	4	4	819360	819919	820085	820113
A06-5	7	820297	0	NCO	260	138	382	3	4	820113	820221	820359	820495
A06-5	7	2328824	0	NCO	5810	526	11094	5	4	2320975	2330863	2331389	2332069
A06-5	7	1.19415e+06	1	GC-CO	351.5	129	574	3	0	1193913	1194029	1194158	1194487
A06-5	8	879846	0	NCO	485.5	24	947	3	4	879480	879726	879750	880427
A06-5	9	53390.5	0	NCO	314	91	537	4	3	53160	53307	53398	53697
A06-5	11	1026072	0	NCO	1847	762	2932	11	1	1024422	1025875	1026637	1027354
A06-5	12	521220	0	NCO	204.5	170	239	3	2	521097	521138	521308	521336
A06-5	12	515221	2	NCO	852.5	0	0	6	0	514750	514840	515614	515681
A06-5	12	518055	2	NCO	185	0	0	4	0	517955	517970	518117	518178
A06-5	12	518768	2	NCO	664.5	0	0	8	0	518417	518455	519065	519136
A06-5	12	519584	2	NCO	657	0	0	4	0	519136	519375	519892	519933
A06-5	12	520147	2	NCO	166.5	0	0	3	0	520054	520073	520216	520244
A06-5	12	520946	2	NCO	343.5	0	0	6	0	520735	520813	521097	521138
A06-5	13	18504.2	4	GC-CO	37008.5	0	0	3	0	22774	22916	22997	51020
A06-5	14	457684	0	NCO	3480.5	2310	4651	3	0	455320	456567	458877	459971
A06-5	14	467138	0	NCO	13082	13015	13149	5	4	460553	460640	473655	473702
A06-5	15	98484.2	5	NCO	222.5	147	298	3	[3, 4]	98333	98413	98560	98631
A06-5	15	264100	1	GC-CO	204	70	338	3	0	263926	264070	264140	264264
A06-5	17	262069	0	NCO	393.5	184	603	4	1	261684	262061	262245	262287
A06-5	21	169870	0	NCO	278	72	484	3	3	169593	169869	169941	170077
A06-5	21	170795	5	NCO	755	369	1141	4	[3, 4]	170251	170584	170953	171392
A06-5	21	220056	2	NCO	13563.5	0	0	3	0	207414	219135	219142	234534
A06-6	1	1711011	0	NCO	407	40	774	3	3	1710563	1711052	1711092	1711337
A06-6	1	2.14554e+06	0	NCO	839.5	99	1580	4	3	2144577	2145655	2145754	2146157
A06-6	1	2419319	0	NCO	1908	147	3669	4	1	2417381	2419349	2419496	2421050
A06-6	2	161814	0	NCO	189	131	247	5	1	161667	161771	161902	161914
A06-6	2	888496	5	NCO	1077	148	2006	3	[2, 3]	887523	888391	888539	889529
A06-6	2	1149216	0	NCO	1922	1025	2819	10	2	1147679	1148831	1149856	1150498
A06-6	2	1152179	0	NCO	1394	299	2489	5	2	1150498	1152466	1152765	1152987
A06-6	2	1.26146e+06	0	NCO	1686.5	131	3242	3	2	1259235	1261989	1262120	1262477
A06-6	2	1.26258e+06	0	NCO	195.5	175	216	5	2	1262477	1262479	1262654	1262693
A06-6	2	1.49225e+06	2	NCO	235	0	0	4	0	1492130	1492136	1492274	1492462
A06-6	3	708743	0	NCO	1894.5	156	3633	4	2	706783	708809	708965	710416
A06-6	3	1.78017e+06	0	NCO	1276.5	367	2186	3	4	1778994	1780065	1780432	1781180
A06-6	3	292416	1	GC-CO	298	100	496	3	0	292084	292449	292549	292580
A06-6	4	88564.8	5	NCO	697.5	670	725	3	[1, 3]	88210	88222	88892	88935
A06-6	4	90142	0	NCO	1642	760	2524	9	0	89289	89353	90113	91813
A06-6	4	149090	0	NCO	17915	1688	34142	3	1	125312	154952	156640	159454
A06-6	4	993174	0	NCO	2187.5	74	4301	3	1	990907	993253	993327	995208
A06-6	4	89117.2	2	NCO	407.5	0	0	4	0	88892	88935	89289	89353
A06-6	5	2.47398e+06	1	GC-CO	222	135	309	4	0	2473823	2473916	2474051	2474132
A06-6	5	139490	1	GC-CO	453	83	823	6	0	139033	139495	139578	139856
A06-6	7	102800	0	NCO	423	334	512	3	1	102568	102610	102944	103080
A06-6	7	104240	0	NCO	954	133	1775	3	1	103740	103785	103918	105515
A06-6	7	819290	0	NCO	1226	1209	1243	3	4	818676	818679	819888	819919
A06-6	7	819961	2	NCO	114.5	0	0	3	0	819888	819919	819986	820050
A06-6	8	580496	0	NCO	32548.5	10178	54919	7	3	541898	586545	596723	596817
A06-6	9	53390.5	0	NCO	314	91	537	4	1	53160	53307	53398	53697
A06-6	9	1274693	0	NCO	251	13	489	3	3	1274484	1274651	1274664	1274973
A06-6	11	771113	2	NCO	13473.5	0	0	4	0	764315	764438	766222	789478
A06-6	12	405498	0	NCO	236	20	452	3	3	405298	405463	405483	405750
A06-6	12	521220	0	NCO	204.5	170	239	3	3	521097	521138	521308	521336
A06-6	12	1311653	0	NCO	396	16	776	3	1	1311382	1311528	1311544	1312158
A06-6	12	357548	2	NCO	27814	0	0	147	0	343577	343704	371163	371746
A06-6	12	514554	2	NCO	142	0	0	4	0	514468	514497	514595	514654
A06-6	12	515697	2	NCO	493	0	0	7	0	515420	515481	515894	515993
A06-6	12	520498	2	NCO	270	0	0	6	0	520363	520364	520620	520647
A06-6	12	520772	2	NCO	229.5	0	0	4	0	520647	520668	520864	520910
A06-6	12	521014	2	NCO	207	0	0	3	0	520910	520911	521097	521138
A06-6	13	1088663	0	NCO	1370	57	2683	4	2	1087922	1088034	1088091	1090605
A06-6	13	18527	4	GC-CO	37054	0	0	4	0	22774	22916	23088	51020
A06-6	14	85751.5	0	NCO	339	23	655	3	3	85505	85659	85682	86160
A06-6	14	144749	5	NCO	1557.5	158	2957	3	[1, 4]	142643	145298	145456	145600
A06-6	14	456734	0	NCO	7178	4795	9561	6	3	450992	455299	460094	460553
A06-6	14	467138	0	NCO	13082	13015	13149	6	3	460553	460640	473655	473702
A06-6	21	169870	0	NCO	278	72	484	3	4	169593	169869	169941	170077
A06-6	21	171189	0	NCO	734.5	108	1361	3	4	170251	171392	171500	171612
A06-6	21	198982	1	GC-CO	655	359	951	4	0	198496	198813	199172	199447
A06-9	1	2.63237e+06	0	NCO	176	83	269	4	4	2632205	2632362	2632445	2632474
A06-9	1	5.93845e+06	5	NCO	2308.5	1190	3427	3	[2, 3]	5937162	5937422	5938612	5940589
A06-9	2	516954	5	NCO	832	727	937	3	[1, 4]	516460	516617	517344	517397
A06-9	2	861834	0	NCO	816	6	1626	3	3	860957	861894	861900	862583
A06-9	2	1.252e+06	0	NCO	12031	11958	12104	7	2	1245979	1245997	1257955	1258083
A06-9	2	1.26035e+06	0	NCO	3465	3194	3736	4	2	1258384	1258852	1262046	1262120
A06-9	2	1.26251e+06	0	NCO	385.5	175	596	5	2	1262147	1262479	1262654	1262743
A06-9	3	2.93464e+06	1	GC-CO	166	6	326	3	0	2934483	2934626	2934632	2934809
A06-9	3	199227	1	GC-CO	604.5	103	1106	4	0	198879	198971	199074	199985
A06-9	4	149090	0	NCO	17915	1688	34142	3	4	125312	154952	156640	159454
A06-9	4	1708892	0	NCO	1608	108	3108	4	4	1707419	1708757	1708865	1710527
A06-9	4	2.42671e+06	0	NCO	330	154	506	3	1	2426438	2426649	2426803	2426944
A06-9	4	161800	2	NCO	224	0	0	3	0	161669	161706	161870	161953
A06-9	4	162194	2	NCO	366	0	0	4	0	162009	162013	162338	162416
A06-9	5	219484	6	GC-CO	1062	6	2118	3	4	218458	219448	219454	220576
A06-9	5	2.09159e+06	1	GC-CO	355.5	28	683	3	0	2091182	2091647	2091675	2091865
A06-9	7	2.32588e+06	0	NCO	550.5	471	630	3	4	2325576	2325632	2326103	2326206
A06-9	7	2.32662e+06	0	NCO	387	332	442	5	4	2326380	2326480	2326812	2326822
A06-9	7	2.32934e+06	0	NCO	4990	4528	5452	10	4	2326822	2326861	2331389	2332274
A06-9	7	2.41163e+06	0	NCO	2711	2121	3301	10	2	2410020	2410526	2412647	2413321
A06-9	7	819513	2	NCO	986.5	0	0	4	0	818679	819360	819986	820026
A06-9	7	820728	2	NCO	1207	0	0	9	0	820026	820222	820615	822047
A06-9	7	2.41683e+06	1	GC-CO	427.5	246	609	6	0	2416533	2416691	2416937	2417142
A06-9	8	601454	2	NCO	29889	0	0	8	0	586474	586545	596723	636074
A06-9	8	340250	1	GC-CO	310.5	104	517	3	0	339925	340264	340368	340442
A06-9	8	901974	1	GC-CO	365	115	615	3	0	901624	901959	902074	902239
A06-9	9	53390.5	0	NCO	314	91	537	4	3	53160	53307	53398	53697
A06-9	9	831874	0	NCO	101	11	191	3	4	831779	831868	831879	831970
A06-9	9	2.07667e+06	0	NCO	669	253	1085	3	1	2076299	2076377	2076630	2077384
A06-9	11	798000	1	GC-CO	477	76	878	3	0	797698	797826	797902	798576
A06-9	12	514289	5	NCO	387.5	345	430	3	[1, 2]	514067	514123	514468	514497
A06-9	12	518352	5	NCO	202	155	249	4	[1, 2]	518239	518262	518417	518488
A06-9	12	1117849	0	NCO	353	10	696	3	3	1117477	1117868	1117878	1118173
A06-9	12	514554	2	NCO	142	0	0	4	0	514468	514497	514595	514654
A06-9	12	515290	2	NCO	1223.5	0	0	7	0	514654	514702	515894	515909
A06-9	12	517390	2	NCO	668	0	0	4	0	517004	517109	517632	517817
A06-9	12	518171	2	NCO	158.5	0	0	3	0	518078	518106	518239	518262
A06-9	12	518776	2	NCO	648	0	0	6	0	518417	518488	519065	519136
A06-9	12	520648	2	NCO	1609.5	0	0	13	0	519795	519891	521346	521559
A06-9	12	149002	1	GC-CO	958	98	1818	3	0	148159	148888	148986	149977
A06-9	13	974047	1	GC-CO	121.5	10	233	3	0	973936	974036	974046	974169
A06-9	14	147106	6	GC-CO	1182	710	1654	3	2	146157	146873	147583	147811
A06-9	14	463449	2	NCO	6847.5	0	0	4	0	459971	460079	460647	473098
A08-1	1	3853683	0	NCO	342	85	599	4	1	3853448	3853576	3853661	3854047
A08-1	1	3.35487e+06	1	GC-CO	235.5	25	446	3	0	3354591	3354921	3354946	3355037
A08-1	2	1.25246e+06	0	NCO	13106.5	12954	13259	13	4	1245815	1245997	1258951	1259074
A08-1	2	1.82734e+06	0	NCO	365	16	714	3	2	1827036	1827270	1827286	1827750
A08-1	3	1.67813e+06	5	NCO	239.5	115	364	3	[1, 2]	1677906	1678118	1678233	1678270
A08-1	3	1.67914e+06	5	NCO	675.5	382	969	6	[]	1678734	1678874	1679256	1679703
A08-1	4	156411	0	NCO	3271.5	1688	4855	3	2	154599	154952	156640	159454
A08-1	4	2.37355e+06	0	NCO	2299.5	1823	2776	8	1	2372225	2372574	2374397	2375001
A08-1	5	139497	1	GC-CO	530.5	83	978	4	0	138968	139495	139578	139946
A08-1	6	1389821	0	NCO	377	24	730	3	4	1389340	1389925	1389949	1390070
A08-1	6	2.46066e+06	1	GC-CO	604	262	946	8	0	2460129	2460594	2460856	2461075
A08-1	7	1.87169e+06	0	NCO	715.5	18	1413	3	2	1871271	1871388	1871406	1872684
A08-1	7	819847	2	NCO	1192	0	0	9	0	818583	819919	820377	820509
A08-1	8	1165536	0	NCO	473	194	752	3	4	1165251	1165348	1165542	1166003
A08-1	8	2008932	0	NCO	12522	11993	13051	3	1	2002596	2002746	2014739	2015647
A08-1	9	458426	0	NCO	550.5	140	961	3	4	457898	458403	458543	458859
A08-1	10	369228	0	NCO	669	88	1250	3	2	368626	369161	369249	369876
A08-1	11	781521	1	GC-CO	7002	1939	12065	6	0	777999	778041	779980	790064
A08-1	12	901296	0	NCO	595.5	240	951	6	3	900942	901055	901295	901893
A08-1	12	1299366	1	GC-CO	9069	4976	13162	48	0	1291776	1297887	1302863	1304938
A08-1	16	83006.5	0	NCO	6211	8	12414	3	1	73769	86033	86041	86183
A08-1	19	6715.5	0	NCO	8200	91	16309	4	4	2576	2655	2746	18885
A08-1	21	171136	5	NCO	732.5	439	1026	3	[3, 4]	170586	170953	171392	171612
A08-4	1	684573	0	NCO	315	44	586	3	2	684349	684482	684526	684935
A08-4	1	4.41714e+06	5	NCO	2624	393	4855	3	[1, 3]	4415812	4415835	4416228	4420667
A08-4	2	161814	0	NCO	189	131	247	5	4	161667	161771	161902	161914
A08-4	2	517231	0	NCO	502.5	131	874	3	2	516617	517343	517474	517491
A08-4	3	265278	0	NCO	973	648	1298	9	3	264602	264981	265629	265900
A08-4	3	1.27391e+06	1	GC-CO	272	212	332	3	0	1273738	1273809	1274021	1274070
A08-4	4	161800	0	NCO	224	164	284	3	2	161669	161706	161870	161953
A08-4	4	162194	0	NCO	366	325	407	4	2	162009	162013	162338	162416
A08-4	4	2.56861e+06	0	NCO	2000.5	1066	2935	11	2	2567368	2567845	2568911	2570303
A08-4	4	89648.5	2	NCO	183	0	0	4	0	89541	89573	89737	89743
A08-4	6	1715812	5	NCO	313	259	367	4	[1, 2]	1715641	1715670	1715929	1716008
A08-4	7	102800	0	NCO	423	334	512	3	3	102568	102610	102944	103080
A08-4	7	104240	0	NCO	954	133	1775	3	3	103740	103785	103918	105515
A08-4	7	819250	0	NCO	4162	2126	6198	17	1	815849	818489	820615	822047
A08-4	7	2.32597e+06	0	NCO	291	225	357	3	3	2325762	2325878	2326103	2326119
A08-4	7	2.32642e+06	0	NCO	189.5	150	229	3	3	2326302	2326345	2326495	2326531
A08-4	7	2.32665e+06	0	NCO	155	71	239	3	3	2326531	2326615	2326686	2326770
A08-4	7	2.32686e+06	0	NCO	130.5	90	171	3	3	2326770	2326812	2326902	2326941
A08-4	7	2.33141e+06	0	NCO	839.5	386	1293	5	3	2330981	2331003	2331389	2332274
A08-4	7	347040	1	GC-CO	14782.5	14572	14993	6	0	339478	339819	354391	354471
A08-4	9	53390.5	0	NCO	314	91	537	4	3	53160	53307	53398	53697
A08-4	9	1806625	0	NCO	1551	590	2512	6	1	1805073	1806626	1807216	1807585
A08-4	9	2.0767e+06	0	NCO	715	253	1177	4	3	2076299	2076377	2076630	2077476
A08-4	9	1.99358e+06	1	GC-CO	3741.5	2905	4578	24	0	1991591	1991824	1994729	1996169
A08-4	9	832383	1	GC-CO	658.5	48	1269	5	0	831989	832118	832166	833258
A08-4	11	255051	0	NCO	309.5	59	560	3	1	254703	255089	255148	255263
A08-4	12	48111.2	5	NCO	288.5	76	501	3	[2, 3]	47846	48088	48164	48347
A08-4	12	95260.5	5	NCO	5395	5356	5434	4	[1, 3]	92556	92570	97926	97990
A08-4	13	30216.2	1	GC-CO	14661.5	1077	28246	4	0	22774	22997	24074	51020
A08-4	15	98500.5	0	NCO	190	82	298	4	3	98333	98478	98560	98631
A08-4	15	397002	0	NCO	607	115	1099	3	1	396689	396708	396823	397788
A08-4	15	477140	5	NCO	579	198	960	3	[1, 3]	476615	477085	477283	477575
A08-4	17	115065	0	NCO	652.5	584	721	3	1	114694	114784	115368	115415
A08-4	21	170987	5	NCO	1138.5	916	1361	6	[2, 3]	170251	170584	171500	171612
A08-4	21	217787	5	NCO	9191	2183	16199	3	[3, 4]	207414	218969	221152	223613
A08-4	21	282342	0	NCO	540.5	38	1043	3	2	281699	282445	282483	282742
A08-5	1	2.14555e+06	0	NCO	868.5	157	1580	4	1	2144577	2145655	2145812	2146157
A08-5	1	4.41724e+06	0	NCO	2421.5	11	4832	3	4	4415835	4416217	4416228	4420667
A08-5	1	3.84344e+06	2	NCO	152.5	0	0	4	0	3843340	3843390	3843458	3843577
A08-5	2	161814	0	NCO	189	131	247	5	3	161667	161771	161902	161914
A08-5	2	1.26048e+06	0	NCO	4443.5	4228	4659	8	3	1258084	1258426	1262654	1262743
A08-5	2	1.95231e+06	0	NCO	4605.5	446	8765	3	4	1948734	1951290	1951736	1957499
A08-5	2	2.56072e+06	0	NCO	2457	136	4778	3	1	2558606	2560384	2560520	2563384
A08-5	3	2.36238e+06	0	NCO	910	38	1782	4	4	2361224	2362629	2362667	2363006
A08-5	4	86927	0	NCO	1520	1016	2024	6	0	85778	86556	87572	87802
A08-5	4	89026	5	NCO	1062	761	1363	6	[2, 3]	88210	88780	89541	89573
A08-5	4	88091	2	NCO	808	0	0	3	0	87572	87802	88210	88780
A08-5	6	2617598	1	GC-CO	469	162	776	4	0	2617142	2617585	2617747	2617918
A08-5	7	102800	0	NCO	423	334	512	3	3	102568	102610	102944	103080
A08-5	7	104240	0	NCO	954	133	1775	3	3	103740	103785	103918	105515
A08-5	7	2.32653e+06	0	NCO	404.5	341	468	5	4	2326302	2326345	2326686	2326770
A08-5	7	2.32686e+06	0	NCO	130.5	90	171	3	4	2326770	2326812	2326902	2326941
A08-5	7	2.33152e+06	0	NCO	419	24	814	3	4	2331255	2331365	2331389	2332069
A08-5	7	2.43059e+06	0	NCO	757.5	14	1501	3	4	2429824	2430590	2430604	2431325
A08-5	7	819836	2	NCO	1074	0	0	4	0	818679	819919	820359	820387
A08-5	7	2.49036e+06	1	GC-CO	246.5	26	467	3	0	2490122	2490347	2490373	2490589
A08-5	8	1.49751e+06	0	NCO	1585	802	2368	5	3	1496057	1497373	1498175	1498425
A08-5	8	450801	1	GC-CO	2197	1512	2882	5	0	449128	450277	451789	452010
A08-5	9	53390.5	0	NCO	314	91	537	4	3	53160	53307	53398	53697
A08-5	9	1.91524e+06	0	NCO	258.5	3	514	3	4	1915007	1915205	1915208	1915521
A08-5	9	2.0767e+06	0	NCO	715	253	1177	3	4	2076299	2076377	2076630	2077476
A08-5	10	1.28092e+06	1	GC-CO	289	57	521	3	0	1280584	1280976	1281033	1281105
A08-5	11	1.0111e+06	0	NCO	442	93	791	3	3	1010605	1011154	1011247	1011396
A08-5	11	771114	2	NCO	13474.5	0	0	3	0	764315	764438	766222	789480
A08-5	12	209132	0	NCO	781	492	1070	3	3	208573	208910	209402	209643
A08-5	12	520035	2	NCO	384.5	0	0	3	0	519795	519891	520216	520239
A08-5	12	521002	2	NCO	229	0	0	3	0	520864	520910	520992	521240
A08-5	13	931601	1	GC-CO	1835.5	845	2826	5	0	929697	931669	932514	932523
A08-5	13	862388	1	GC-CO	5098.5	4327	5870	25	0	859370	860308	864635	865240
A08-5	15	254412	1	GC-CO	223	164	282	5	0	254272	254328	254492	254554
A08-5	19	6390.5	0	NCO	8351	349	16353	6	1	2033	2397	2746	18386
A09-3	1	4.41714e+06	5	NCO	2624	393	4855	4	[1, 4]	4415812	4415835	4416228	4420667
A09-3	1	871031	1	GC-CO	3243.5	2197	4290	17	0	868547	870271	872468	872837
A09-3	2	161814	0	NCO	189	131	247	5	4	161667	161771	161902	161914
A09-3	2	861870	0	NCO	888	6	1770	3	2	860957	861894	861900	862727
A09-3	2	1.92255e+06	0	NCO	1193.5	9	2378	3	2	1921159	1922741	1922750	1923537
A09-3	2	1.48622e+06	2	NCO	250.5	0	0	3	0	1486051	1486136	1486297	1486391
A09-3	2	1.49221e+06	2	NCO	159	0	0	4	0	1492130	1492136	1492274	1492310
A09-3	4	87258	0	NCO	1271	1020	1522	4	0	86617	86628	87648	88139
A09-3	4	89764.2	0	NCO	321.5	103	540	3	3	89573	89634	89737	90113
A09-3	4	161800	2	NCO	224	0	0	3	0	161669	161706	161870	161953
A09-3	4	162194	2	NCO	366	0	0	4	0	162009	162013	162338	162416
A09-3	4	427510	1	GC-CO	368	126	610	3	0	427172	427480	427606	427782
A09-3	4	2760499	1	GC-CO	2397	301	4493	3	0	2759290	2759311	2759612	2763783
A09-3	5	775159	1	GC-CO	317.5	35	600	3	0	774902	775098	775133	775502
A09-3	6	263851	1	GC-CO	496.5	163	830	6	0	263299	263907	264070	264129
A09-3	7	343856	0	NCO	8415	824	16006	6	2	339478	339819	340643	355484
A09-3	7	820146	2	NCO	453	0	0	3	0	819919	819921	820359	820387
A09-3	7	2326478	2	NCO	309	0	0	3	0	2326302	2326345	2326495	2326770
A09-3	7	2.32686e+06	2	NCO	130.5	0	0	3	0	2326770	2326812	2326902	2326941
A09-3	7	2.33157e+06	2	NCO	521.5	0	0	3	0	2331255	2331365	2331389	2332274
A09-3	7	32339	1	GC-CO	177	6	348	3	0	32195	32306	32312	32543
A09-3	8	879846	0	NCO	485.5	24	947	3	3	879480	879726	879750	880427
A09-3	8	477071	1	GC-CO	400.5	240	561	4	0	476821	476920	477160	477382
A09-3	9	53390.5	0	NCO	314	91	537	4	4	53160	53307	53398	53697
A09-3	10	1.27988e+06	1	GC-CO	455.5	271	640	5	0	1279484	1279820	1280091	1280124
A09-3	12	260590	0	NCO	570.5	85	1056	3	4	260139	260470	260555	261195
A09-3	12	521264	5	NCO	504.5	476	533	5	[]	520992	521031	521507	521525
A09-3	12	514633	2	NCO	442.5	0	0	6	0	514326	514497	514840	514868
A09-3	12	515399	2	NCO	1005	0	0	8	0	514868	514925	515894	515909
A09-3	12	519038	2	NCO	755	0	0	8	0	518621	518700	519375	519456
A09-3	12	519826	2	NCO	142.5	0	0	4	0	519743	519767	519892	519903
A09-3	12	520490	2	NCO	253.5	0	0	3	0	520363	520364	520614	520620
A09-3	13	1.08866e+06	0	NCO	1361.5	40	2683	3	3	1087922	1088034	1088074	1090605
A09-3	13	26640.8	1	GC-CO	7591.5	93	15090	3	0	22774	22916	23009	37864
A09-3	14	461919	0	NCO	7934.5	1770	14099	6	4	457026	458877	460647	471125
A09-3	14	472862	0	NCO	1633.5	690	2577	5	4	471125	472965	473655	473702
A09-3	15	477054	0	NCO	407	146	668	3	4	476615	477085	477231	477283
A09-3	16	385893	0	NCO	260.5	46	475	4	3	385692	385833	385879	386167
A09-3	19	69827.8	0	NCO	267.5	38	497	3	1	69601	69787	69825	70098
A09-3	21	170987	5	NCO	1138.5	916	1361	6	[]	170251	170584	171500	171612
A10-2	1	2.63234e+06	0	NCO	118	12	224	3	3	2632205	2632362	2632374	2632429
A10-2	2	1922488	0	NCO	1076	9	2143	3	2	1921159	1922741	1922750	1923302
A10-2	4	1092072	0	NCO	1297	732	1862	6	4	1091024	1091823	1092555	1092886
A10-2	4	161800	2	NCO	224	0	0	3	0	161669	161706	161870	161953
A10-2	4	162264	2	NCO	226	0	0	3	0	162131	162171	162338	162416
A10-2	5	1.73556e+06	0	NCO	3303.5	170	6437	4	1	1733275	1734550	1734720	1739712
A10-2	6	2.20692e+06	0	NCO	271.5	83	460	4	2	2206630	2206947	2207030	2207090
A10-2	6	2.32559e+06	0	NCO	237.5	59	416	3	1	2325357	2325578	2325637	2325773
A10-2	7	68797.8	7	GC-CO	622.5	185	1060	3	1	68247	68726	68911	69307
A10-2	7	102800	0	NCO	423	334	512	3	4	102568	102610	102944	103080
A10-2	7	104240	0	NCO	954	133	1775	3	4	103740	103785	103918	105515
A10-2	7	1.42638e+06	0	NCO	453	66	840	3	4	1426072	1426242	1426308	1426912
A10-2	7	819644	2	NCO	685.5	0	0	3	0	818683	819919	819986	819987
A10-2	7	347402	1	GC-CO	15072	14495	15649	7	0	339835	339896	354391	355484
A10-2	8	639066	0	NCO	448	6	890	3	3	638485	639198	639204	639375
A10-2	9	812002	0	NCO	8183	7657	8709	60	4	807533	808288	815945	816242
A10-2	9	53390.5	2	NCO	314	0	0	4	0	53160	53307	53398	53697
A10-2	12	514871	0	NCO	1259.5	1155	1364	11	4	514156	514326	515481	515520
A10-2	12	515755	0	NCO	376.5	280	473	3	4	515520	515614	515894	515993
A10-2	12	519322	0	NCO	1322	1192	1452	9	4	518621	518700	519892	520073
A10-2	12	520429	0	NCO	569	398	740	5	4	520073	520216	520614	520813
A10-2	13	1088663	0	NCO	1370	57	2683	4	4	1087922	1088034	1088091	1090605
A10-2	14	466714	0	NCO	12693	12400	12986	5	0	460094	460640	473040	473080
A10-2	15	441802	0	NCO	2840	68	5612	3	3	438413	442352	442420	444025
A10-2	15	398284	1	GC-CO	834	36	1632	3	0	397793	397940	397976	399425
A10-2	19	181042	0	NCO	429.5	30	829	3	4	180778	180876	180906	181607
A10-2	21	170795	0	NCO	755	369	1141	3	2	170251	170584	170953	171392
S1C4_A2	1	3.25234e+06	0	NCO	1289.5	190	2389	6	3	3251603	3251783	3251973	3253992
S1C4_A2	1	4.00436e+06	1	GC-CO	7541.5	2497	12586	11	0	4000529	4000653	4003150	4013115
S1C4_A2	1	3.99996e+06	6	GC-CO	1563.5	1141	1986	8	4	3998835	3999512	4000653	4000821
S1C4_A2	2	1.64582e+06	0	NCO	2551.5	568	4535	6	3	1643979	1645119	1645687	1648514
S1C4_A2	2	2.22041e+06	0	NCO	379.5	97	662	3	3	2219987	2220459	2220556	2220649
S1C4_A2	2	2.37616e+06	0	NCO	2608	2140	3076	22	4	2374677	2375028	2377168	2377753
S1C4_A2	2	3.07461e+06	0	NCO	1119	349	1889	5	2	3073597	3074497	3074846	3075486
S1C4_A2	2	1256962	1	GC-CO	10111	4038	16184	6	0	1245862	1257951	1261989	1262046
S1C4_A2	3	708981	0	NCO	2369.5	1106	3633	5	4	706783	708809	709915	710416
S1C4_A2	3	1.18479e+06	0	NCO	1354	1096	1612	9	1	1184003	1184232	1185328	1185615
S1C4_A2	3	1.51556e+06	0	NCO	680	114	1246	4	1	1515127	1515316	1515430	1516373
S1C4_A2	3	2.38299e+06	0	NCO	579.5	108	1051	5	1	2382437	2382962	2383070	2383488
S1C4_A2	4	87206.8	5	NCO	2018.5	1593	2444	7	[3, 4]	85778	86617	88210	88222
S1C4_A2	4	90104.8	5	NCO	1716.5	824	2609	10	[2, 4]	89204	89289	90113	91813
S1C4_A2	4	161800	2	NCO	224	0	0	3	0	161669	161706	161870	161953
S1C4_A2	4	162268	2	NCO	219	0	0	3	0	162145	162171	162338	162416
S1C4_A2	5	488614	0	NCO	626.5	276	977	6	3	488286	488316	488592	489263
S1C4_A2	7	708296	5	NCO	2820.5	124	5517	3	[3, 4]	706821	706951	707075	712338
S1C4_A2	7	102800	2	NCO	423	0	0	3	0	102568	102610	102944	103080
S1C4_A2	7	820257	2	NCO	2041.5	0	0	7	0	818554	819919	820509	822047
S1C4_A2	7	2.32647e+06	2	NCO	292.5	0	0	3	0	2326302	2326345	2326495	2326737
S1C4_A2	7	2.32686e+06	2	NCO	130.5	0	0	3	0	2326770	2326812	2326902	2326941
S1C4_A2	7	2.33157e+06	2	NCO	521.5	0	0	3	0	2331255	2331365	2331389	2332274
S1C4_A2	9	53390.5	0	NCO	314	91	537	4	2	53160	53307	53398	53697
S1C4_A2	9	1.6463e+06	7	GC-CO	84.5	2	167	3	3	1646217	1646301	1646303	1646384
S1C4_A2	10	1.28051e+06	1	GC-CO	531.5	135	928	4	0	1280048	1280449	1280584	1280976
S1C4_A2	12	514297	5	NCO	371	312	430	3	[1, 4]	514067	514156	514468	514497
S1C4_A2	12	521216	0	NCO	198	170	226	3	0	521097	521138	521308	521323
S1C4_A2	12	514554	2	NCO	142	0	0	4	0	514468	514497	514595	514654
S1C4_A2	12	515221	2	NCO	852.5	0	0	6	0	514750	514840	515614	515681
S1C4_A2	12	515856	2	NCO	132.5	0	0	3	0	515755	515824	515894	515950
S1C4_A2	12	519182	2	NCO	1460	0	0	11	0	518417	518488	519892	519933
S1C4_A2	12	520435	2	NCO	306.5	0	0	4	0	520244	520320	520530	520647
S1C4_A2	12	520946	2	NCO	343.5	0	0	5	0	520735	520813	521097	521138
S1C4_A2	13	936473	0	NCO	11735.5	860	22611	3	4	929697	931514	932374	952308
S1C4_A2	14	461918	0	NCO	9833.5	3621	16046	5	4	456976	457026	460647	473022
S1C4_A2	15	98484.2	5	NCO	222.5	147	298	4	[1, 3]	98333	98413	98560	98631
S1C4_A2	15	477054	0	NCO	407	146	668	3	1	476615	477085	477231	477283
S1C4_A2	19	50773	0	NCO	334	108	560	4	1	50432	50780	50888	50992
S1C4_A2	19	69534.5	0	NCO	854	38	1670	3	1	68428	69787	69825	70098
S1C4_A2	19	181100	0	NCO	545.5	30	1061	3	3	180778	180876	180906	181839
S1C4_A2	19	219172	0	NCO	332	74	590	3	1	218800	219212	219286	219390
S1C4_A2	21	305132	0	NCO	767.5	375	1160	3	2	304715	304782	305157	305875
S1C4_A5	1	2.74269e+06	0	NCO	1130.5	5	2256	3	2	2741246	2742995	2743000	2743502
S1C4_A5	2	161814	0	NCO	189	131	247	5	2	161667	161771	161902	161914
S1C4_A5	2	1.64645e+06	0	NCO	5323.5	4591	6056	9	2	1643598	1643979	1648570	1649654
S1C4_A5	2	1.26258e+06	2	NCO	195.5	0	0	3	0	1262477	1262479	1262654	1262693
S1C4_A5	3	1.17085e+06	0	NCO	1537.5	971	2104	3	2	1169666	1170488	1171459	1171770
S1C4_A5	3	1.66861e+06	0	NCO	308.5	224	393	3	1	1668441	1668471	1668695	1668834
S1C4_A5	3	1.66922e+06	0	NCO	744.5	667	822	6	1	1668834	1668869	1669536	1669656
S1C4_A5	3	1669840	0	NCO	322	202	442	4	1	1669656	1669702	1669904	1670098
S1C4_A5	3	1670919	0	NCO	291	108	474	3	1	1670683	1670864	1670972	1671157
S1C4_A5	3	1676600	0	NCO	3068	2014	4122	6	1	1674503	1675629	1677643	1678625
S1C4_A5	4	156411	0	NCO	3271.5	1688	4855	3	2	154599	154952	156640	159454
S1C4_A5	6	235031	0	NCO	1764.5	1712	1817	9	4	234128	234169	235881	235945
S1C4_A5	7	2326705	0	NCO	224	197	251	4	2	2326571	2326615	2326812	2326822
S1C4_A5	7	2.32704e+06	0	NCO	400	282	518	5	2	2326822	2326861	2327143	2327340
S1C4_A5	7	2.33042e+06	0	NCO	2627.5	526	4729	5	2	2327340	2330863	2331389	2332069
S1C4_A5	7	102800	2	NCO	423	0	0	3	0	102568	102610	102944	103080
S1C4_A5	7	104240	2	NCO	954	0	0	3	0	103740	103785	103918	105515
S1C4_A5	7	818594	1	GC-CO	2849	1497	4201	8	0	815849	818489	819986	820050
S1C4_A5	8	323786	5	NCO	622.5	303	942	3	[3, 4]	323336	323613	323916	324278
S1C4_A5	8	639069	0	NCO	441.5	6	877	3	1	638498	639198	639204	639375
S1C4_A5	8	477597	1	GC-CO	651.5	225	1078	4	0	477160	477382	477607	478238
S1C4_A5	8	603947	1	GC-CO	24785	89	49481	3	0	586593	596516	596605	636074
S1C4_A5	9	2.0767e+06	0	NCO	715	253	1177	3	4	2076299	2076377	2076630	2077476
S1C4_A5	10	1.29485e+06	1	GC-CO	309	75	543	3	0	1294606	1294782	1294857	1295149
S1C4_A5	12	514763	2	NCO	703.5	0	0	6	0	514326	514497	514840	515390
S1C4_A5	12	515579	2	NCO	286.5	0	0	3	0	515391	515481	515687	515758
S1C4_A5	12	516713	2	NCO	371.5	0	0	3	0	516267	516787	516852	516945
S1C4_A5	12	519152	2	NCO	1258	0	0	5	0	518491	518555	519767	519795
S1C4_A5	12	520419	2	NCO	686.5	0	0	5	0	519936	520216	520614	520911
S1C4_A5	13	1088663	0	NCO	1370	57	2683	4	3	1087922	1088034	1088091	1090605
S1C4_A5	14	461341	0	NCO	9089.5	3621	14558	5	4	456567	457026	460647	471125
S1C4_A5	19	302281	0	NCO	433	66	800	3	3	302031	302098	302164	302831
S1C4_A5	19	52754	1	GC-CO	150	82	218	4	0	52656	52702	52784	52874
S1C4_A5	21	169900	0	NCO	218.5	72	365	3	1	169712	169869	169941	170077
S1C4_A5	21	170987	0	NCO	1138.5	916	1361	6	1	170251	170584	171500	171612
S1C4_A5	21	199827	0	NCO	270.5	208	333	3	3	199638	199745	199953	199971
S1C8_A1	1	1.6727e+06	0	NCO	2882.5	2839	2926	21	1	1671223	1671286	1674125	1674149
S1C8_A1	1	1677732	1	GC-CO	226	105	347	3	0	1677579	1677659	1677764	1677926
S1C8_A1	1	413253	1	GC-CO	1125.5	92	2159	5	0	412022	413359	413451	414181
S1C8_A1	1	4681208	1	GC-CO	1323	1027	1619	13	0	4680315	4680778	4681805	4681934
S1C8_A1	2	161780	0	NCO	122.5	11	234	3	2	161667	161771	161782	161901
S1C8_A1	3	199258	1	GC-CO	542	70	1014	3	0	198971	199004	199074	199985
S1C8_A1	4	161814	0	NCO	252	164	340	3	3	161669	161706	161870	162009
S1C8_A1	4	162194	0	NCO	366	325	407	4	3	162009	162013	162338	162416
S1C8_A1	4	312310	0	NCO	4842	262	9422	3	0	305998	313781	314043	315420
S1C8_A1	4	1.1372e+06	7	GC-CO	1882.5	933	2832	5	1	1135588	1136923	1137856	1138420
S1C8_A1	4	2770687	6	GC-CO	1026	737	1315	7	0	2769949	2770399	2771136	2771264
S1C8_A1	4	88092.8	2	NCO	811.5	0	0	3	0	87572	87802	88210	88787
S1C8_A1	4	2.77202e+06	2	NCO	1631.5	0	0	8	0	2771136	2771264	2771992	2773671
S1C8_A1	4	2.77486e+06	1	GC-CO	600	108	1092	4	0	2774151	2774964	2775072	2775243
S1C8_A1	7	102907	5	NCO	635.5	592	679	5	[]	102568	102610	103202	103247
S1C8_A1	7	104240	0	NCO	954	133	1775	3	3	103740	103785	103918	105515
S1C8_A1	7	1.77085e+06	0	NCO	512.5	94	931	3	1	1770570	1770613	1770707	1771501
S1C8_A1	7	2.32653e+06	0	NCO	404.5	341	468	6	1	2326302	2326345	2326686	2326770
S1C8_A1	7	2.32692e+06	0	NCO	263.5	222	305	5	1	2326770	2326812	2327034	2327075
S1C8_A1	7	2.33141e+06	6	GC-CO	839.5	386	1293	4	1	2330981	2331003	2331389	2332274
S1C8_A1	7	347148	1	GC-CO	14565.5	14495	14636	5	0	339835	339896	354391	354471
S1C8_A1	8	590238	2	NCO	52114	0	0	5	0	541817	586545	596516	636074
S1C8_A1	9	1.17526e+06	5	NCO	416	261	571	4	[2, 3]	1174990	1175113	1175374	1175561
S1C8_A1	9	53390.5	2	NCO	314	0	0	4	0	53160	53307	53398	53697
S1C8_A1	11	214532	0	NCO	863	326	1400	4	2	214040	214160	214486	215440
S1C8_A1	11	776014	5	NCO	18104.5	3611	32598	9	[3, 4]	757466	776457	780068	790064
S1C8_A1	11	796610	5	NCO	1503.5	916	2091	8	[3, 4]	795854	795863	796779	797945
S1C8_A1	11	549930	1	GC-CO	5338.5	1969	8708	6	0	546560	547962	549931	555268
S1C8_A1	11	160506	1	GC-CO	186	78	294	4	0	160364	160462	160540	160658
S1C8_A1	12	515221	2	NCO	852.5	0	0	6	0	514750	514840	515614	515681
S1C8_A1	12	518055	2	NCO	185	0	0	4	0	517955	517970	518117	518178
S1C8_A1	12	519174	2	NCO	1476.5	0	0	12	0	518417	518455	519892	519933
S1C8_A1	12	520666	2	NCO	1325	0	0	8	0	519933	520073	521097	521559
S1C8_A1	13	889970	1	GC-CO	212.5	120	305	3	0	889829	889899	890019	890134
S1C8_A1	14	454975	2	NCO	3659.5	0	0	3	0	450992	455299	456584	457026
S1C8_A1	14	465895	2	NCO	15887.5	0	0	10	0	457026	458877	473655	474023
S1C8_A1	17	115065	5	NCO	652.5	584	721	3	[1, 2]	114694	114784	115368	115415
S1C8_A1	19	50773	0	NCO	334	108	560	4	4	50432	50780	50888	50992
S1C8_A1	19	69534.5	0	NCO	854	38	1670	3	2	68428	69787	69825	70098
S1C8_A1	19	178816	1	GC-CO	311.5	149	474	5	0	178572	178749	178898	179046
S1C8_A1	21	170987	0	NCO	1138.5	916	1361	7	2	170251	170584	171500	171612
S2C14_A1	1	4.08779e+06	0	NCO	1673.5	101	3246	3	1	4086077	4087830	4087931	4089323
S2C14_A1	1	4.26e+06	0	NCO	1008.5	474	1543	3	4	4259269	4259731	4260205	4260812
S2C14_A1	1	5.60655e+06	5	NCO	285	135	435	5	[3, 4]	5606383	5606425	5606560	5606818
S2C14_A1	2	1.25402e+06	0	NCO	16227	16123	16331	10	2	1245815	1245997	1262120	1262146
S2C14_A1	2	1.26271e+06	0	NCO	672	50	1294	4	2	1262147	1262604	1262654	1263441
S2C14_A1	2	1.46553e+06	0	NCO	898	544	1252	6	0	1464870	1465301	1465845	1466122
S2C14_A1	2	2.38374e+06	0	NCO	1136.5	636	1637	10	3	2382748	2383605	2384241	2384385
S2C14_A1	2	161814	2	NCO	189	0	0	5	0	161667	161771	161902	161914
S2C14_A1	2	1.4645e+06	2	NCO	1180	0	0	10	0	1463762	1464049	1464870	1465301
S2C14_A1	2	3382358	1	GC-CO	321	187	455	4	0	3382140	3382255	3382442	3382595
S2C14_A1	3	2.27496e+06	0	NCO	9588.5	7756	11421	15	3	2268568	2271770	2279526	2279989
S2C14_A1	4	88609.2	5	NCO	1195.5	994	1397	4	[2, 4]	87813	88210	89204	89210
S2C14_A1	4	1174924	0	NCO	2626	438	4814	7	3	1172361	1174861	1175299	1177175
S2C14_A1	4	1.37257e+06	0	NCO	686	34	1338	3	2	1372149	1372300	1372334	1373487
S2C14_A1	4	2781650	1	GC-CO	230	47	413	4	0	2781485	2781585	2781632	2781898
S2C14_A1	5	291029	1	GC-CO	310	191	429	3	0	290845	290903	291094	291274
S2C14_A1	6	238812	0	NCO	740	139	1341	6	3	238045	238838	238977	239386
S2C14_A1	6	1.17866e+06	0	NCO	940.5	526	1355	5	4	1178088	1178290	1178816	1179443
S2C14_A1	6	1417917	0	NCO	537	174	900	5	2	1417317	1417980	1418154	1418217
S2C14_A1	7	102800	0	NCO	423	334	512	3	2	102568	102610	102944	103080
S2C14_A1	7	104240	0	NCO	954	133	1775	3	2	103740	103785	103918	105515
S2C14_A1	7	398468	0	NCO	1256	256	2256	5	4	396914	398766	399022	399170
S2C14_A1	7	1.07343e+06	0	NCO	396.5	273	520	10	2	1073176	1073280	1073553	1073696
S2C14_A1	7	2.32597e+06	0	NCO	291	225	357	3	4	2325762	2325878	2326103	2326119
S2C14_A1	7	2326689	0	NCO	731	689	773	10	4	2326302	2326345	2327034	2327075
S2C14_A1	7	2.33141e+06	5	NCO	839.5	386	1293	5	[]	2330981	2331003	2331389	2332274
S2C14_A1	7	32561.8	1	GC-CO	166.5	21	312	3	0	32414	32543	32564	32726
S2C14_A1	8	323854	0	NCO	486.5	30	943	3	3	323335	323886	323916	324278
S2C14_A1	8	587621	0	NCO	47425.5	594	94257	3	3	541817	585999	586593	636074
S2C14_A1	8	879846	0	NCO	485.5	24	947	3	2	879480	879726	879750	880427
S2C14_A1	8	874056	1	GC-CO	397.5	236	559	4	0	873752	873962	874198	874311
S2C14_A1	9	53390.5	0	NCO	314	91	537	4	1	53160	53307	53398	53697
S2C14_A1	9	69307.2	5	NCO	28434.5	963	55906	3	[1, 2]	55079	55101	56064	110985
S2C14_A1	12	1077123	0	NCO	664	38	1290	3	1	1076545	1077037	1077075	1077835
S2C14_A1	12	301533	1	GC-CO	504	198	810	6	0	301108	301454	301652	301918
S2C14_A1	12	515816	1	GC-CO	425	222	628	3	0	515521	515687	515909	516149
S2C14_A1	13	1088663	0	NCO	1370	57	2683	4	1	1087922	1088034	1088091	1090605
S2C14_A1	13	29929.8	1	GC-CO	14169.5	93	28246	3	0	22774	22916	23009	51020
S2C14_A1	13	980587	1	GC-CO	194	100	288	4	0	980451	980529	980629	980739
S2C14_A1	14	459019	5	NCO	2135	1202	3068	4	[]	457026	458877	460079	460094
S2C14_A1	14	467023	0	NCO	13311.5	13015	13608	6	0	460094	460640	473655	473702
S2C14_A1	15	354366	1	GC-CO	228.5	124	333	4	0	354163	354341	354465	354496
S2C14_A1	21	171079	0	NCO	954	547	1361	4	4	170251	170953	171500	171612
S3C3_A2	1	4.41714e+06	5	NCO	2624	393	4855	3	[1, 2]	4415812	4415835	4416228	4420667
S3C3_A2	1	5.6431e+06	0	NCO	595	456	734	7	4	5642698	5642906	5643362	5643432
S3C3_A2	1	5.81284e+06	1	GC-CO	593.5	355	832	7	0	5812448	5812642	5812997	5813280
S3C3_A2	2	888496	0	NCO	1077	148	2006	4	1	887523	888391	888539	889529
S3C3_A2	2	1.26108e+06	0	NCO	2096.5	131	4062	3	4	1258084	1261989	1262120	1262146
S3C3_A2	2	1.26268e+06	0	NCO	734.5	175	1294	5	4	1262147	1262479	1262654	1263441
S3C3_A2	2	1922488	0	NCO	1076	9	2143	3	3	1921159	1922741	1922750	1923302
S3C3_A2	2	1.64645e+06	1	GC-CO	5323.5	4591	6056	9	0	1643598	1643979	1648570	1649654
S3C3_A2	2	334532	1	GC-CO	370	198	542	5	0	334308	334385	334583	334850
S3C3_A2	3	1668889	5	NCO	859	835	883	5	[]	1668441	1668478	1669313	1669324
S3C3_A2	3	1.67297e+06	0	NCO	231.5	138	325	3	2	1672826	1672889	1673027	1673151
S3C3_A2	3	1677714	0	NCO	646	593	699	3	2	1677376	1677406	1677999	1678075
S3C3_A2	3	2.38299e+06	0	NCO	579.5	108	1051	4	2	2382437	2382962	2383070	2383488
S3C3_A2	4	161800	2	NCO	224	0	0	3	0	161669	161706	161870	161953
S3C3_A2	4	162194	2	NCO	366	0	0	4	0	162009	162013	162338	162416
S3C3_A2	4	1.88929e+06	6	GC-CO	2457	1463	3451	11	1	1887807	1888321	1889784	1891258
S3C3_A2	5	1.21836e+06	0	NCO	1720	246	3194	3	2	1216667	1218342	1218588	1219861
S3C3_A2	5	398165	1	GC-CO	310.5	60	561	4	0	397831	398189	398249	398392
S3C3_A2	5	2307598	6	GC-CO	670	180	1160	4	1	2307053	2307473	2307653	2308213
S3C3_A2	6	2607557	1	GC-CO	270	116	424	4	0	2607372	2607472	2607588	2607796
S3C3_A2	7	343549	0	NCO	7878	901	14855	7	1	339478	339742	340643	354333
S3C3_A2	7	102800	2	NCO	423	0	0	3	0	102568	102610	102944	103080
S3C3_A2	7	104240	2	NCO	954	0	0	3	0	103740	103785	103918	105515
S3C3_A2	7	2326730	2	NCO	174	0	0	3	0	2326623	2326663	2326812	2326822
S3C3_A2	7	2.32642e+06	1	GC-CO	181.5	150	213	3	0	2326318	2326345	2326495	2326531
S3C3_A2	7	2.33141e+06	1	GC-CO	839.5	386	1293	4	0	2330981	2331003	2331389	2332274
S3C3_A2	7	34289	1	GC-CO	361	71	651	3	0	34040	34177	34248	34691
S3C3_A2	8	590258	2	NCO	52073.5	0	0	6	0	541898	586545	596516	636074
S3C3_A2	9	53390.5	0	NCO	314	91	537	4	1	53160	53307	53398	53697
S3C3_A2	10	1.29673e+06	1	GC-CO	1309	752	1866	3	0	1295736	1296424	1297176	1297602
S3C3_A2	11	762511	0	NCO	3567.5	286	6849	3	1	757466	763989	764275	764315
S3C3_A2	11	771205	0	NCO	13656.5	1784	25529	3	1	764315	764438	766222	789844
S3C3_A2	11	166760	1	GC-CO	200	49	351	3	0	166577	166742	166791	166928
S3C3_A2	14	81395	0	NCO	499	89	909	3	1	80791	81500	81589	81700
S3C3_A2	14	469126	5	NCO	9074	5123	13025	5	[3, 4]	460647	468532	473655	473672
S3C3_A2	15	98507.5	0	NCO	176	54	298	3	2	98333	98506	98560	98631
S3C3_A2	17	262102	0	NCO	458	184	732	4	4	261684	262061	262245	262416
S3C3_A2	21	169900	0	NCO	218.5	72	365	3	1	169712	169869	169941	170077
S4C1_A1	1	2145529	0	NCO	826	72	1580	3	3	2144577	2145655	2145727	2146157
S4C1_A1	1	3.38834e+06	0	NCO	3655	857	6453	10	4	3386328	3386700	3387557	3392781
S4C1_A1	1	4.01132e+06	1	GC-CO	6280	12	12548	3	0	4003150	4013205	4013217	4015698
S4C1_A1	2	1.48894e+06	2	NCO	6165.5	0	0	3	0	1485727	1485992	1491781	1492269
S4C1_A1	3	204444	0	NCO	816.5	31	1602	3	4	203689	204382	204413	205291
S4C1_A1	3	2.92218e+06	0	NCO	1505.5	126	2885	4	3	2920450	2922406	2922532	2923335
S4C1_A1	4	89671.8	0	NCO	136.5	103	170	3	0	89573	89634	89737	89743
S4C1_A1	4	161236	5	NCO	1351.5	270	2433	5	[]	159520	161600	161870	161953
S4C1_A1	4	162268	0	NCO	219	167	271	3	4	162145	162171	162338	162416
S4C1_A1	4	599245	0	NCO	916.5	14	1819	3	2	598050	599524	599538	599869
S4C1_A1	4	785479	0	NCO	655.5	26	1285	3	4	784709	785594	785620	785994
S4C1_A1	4	2.57181e+06	1	GC-CO	3041.5	2729	3354	15	0	2570202	2570373	2573102	2573556
S4C1_A1	6	2305034	0	NCO	377	52	702	3	1	2304764	2304927	2304979	2305466
S4C1_A1	6	2.32555e+06	0	NCO	308.5	201	416	5	2	2325357	2325436	2325637	2325773
S4C1_A1	6	2.6116e+06	0	NCO	239	20	458	3	4	2611330	2611630	2611650	2611788
S4C1_A1	6	934839	1	GC-CO	342	125	559	4	0	934574	934762	934887	935133
S4C1_A1	7	102800	0	NCO	423	334	512	3	2	102568	102610	102944	103080
S4C1_A1	7	104240	0	NCO	954	133	1775	3	2	103740	103785	103918	105515
S4C1_A1	7	350961	0	NCO	8052.5	99	16006	3	4	339478	354391	354490	355484
S4C1_A1	7	2.32642e+06	0	NCO	189.5	150	229	3	4	2326302	2326345	2326495	2326531
S4C1_A1	7	2326670	0	NCO	116	71	161	3	4	2326609	2326615	2326686	2326770
S4C1_A1	7	2.32686e+06	0	NCO	130.5	90	171	3	4	2326770	2326812	2326902	2326941
S4C1_A1	7	2.33141e+06	5	NCO	839.5	386	1293	5	[]	2330981	2331003	2331389	2332274
S4C1_A1	8	323786	0	NCO	622.5	303	942	3	1	323336	323613	323916	324278
S4C1_A1	8	452734	0	NCO	4114.5	3393	4836	6	4	450277	451076	454469	455113
S4C1_A1	8	1.98855e+06	0	NCO	1036	89	1983	4	3	1987739	1988334	1988423	1989722
S4C1_A1	8	590290	2	NCO	52217.5	0	0	6	0	541817	586545	596723	636074
S4C1_A1	9	53390.5	0	NCO	314	91	537	4	3	53160	53307	53398	53697
S4C1_A1	10	369228	0	NCO	669	88	1250	3	2	368626	369161	369249	369876
S4C1_A1	11	214526	0	NCO	873.5	326	1421	4	1	214019	214160	214486	215440
S4C1_A1	11	255122	0	NCO	359.5	59	660	3	1	254796	255089	255148	255456
S4C1_A1	11	800507	5	NCO	10478	3617	17339	7	[1, 3]	795075	795461	799078	812414
S4C1_A1	12	514871	0	NCO	1259.5	1155	1364	11	1	514156	514326	515481	515520
S4C1_A1	12	515755	0	NCO	376.5	280	473	3	1	515520	515614	515894	515993
S4C1_A1	12	517006	0	NCO	799	417	1181	3	1	516372	516842	517259	517553
S4C1_A1	12	519367	0	NCO	1413	1373	1453	12	1	518621	518700	520073	520074
S4C1_A1	12	1311653	0	NCO	396	16	776	3	1	1311382	1311528	1311544	1312158
S4C1_A1	12	956999	1	GC-CO	566.5	65	1068	3	0	956610	956822	956887	957678
S4C1_A1	13	288180	0	NCO	3908	3692	4124	39	2	286093	286359	290051	290217
S4C1_A1	13	29929.8	1	GC-CO	14169.5	93	28246	3	0	22774	22916	23009	51020
S4C1_A1	15	98500.5	0	NCO	190	82	298	4	4	98333	98478	98560	98631
S4C1_A1	19	256027	5	NCO	419.5	98	741	3	[1, 4]	255724	255910	256008	256465
S4C1_A1	21	170710	0	NCO	586	31	1141	3	1	170251	170584	170615	171392
S4C7_A1	1	684573	0	NCO	315	44	586	3	2	684349	684482	684526	684935
S4C7_A1	1	1.51203e+06	0	NCO	1356.5	144	2569	3	2	1510511	1512192	1512336	1513080
S4C7_A1	1	1711011	0	NCO	407	40	774	3	2	1710563	1711052	1711092	1711337
S4C7_A1	1	5.81353e+06	1	GC-CO	1398.5	1155	1642	9	0	5812669	5812986	5814141	5814311
S4C7_A1	2	161814	0	NCO	189	131	247	5	2	161667	161771	161902	161914
S4C7_A1	2	1.49222e+06	0	NCO	153.5	127	180	3	3	1492130	1492147	1492274	1492310
S4C7_A1	2	1653770	0	NCO	538	393	683	5	2	1653436	1653566	1653959	1654119
S4C7_A1	2	2.22047e+06	0	NCO	487.5	97	878	3	1	2219987	2220459	2220556	2220865
S4C7_A1	2	1.26079e+06	1	GC-CO	4602	3847	5357	7	0	1258084	1258891	1262738	1263441
S4C7_A1	3	1.42811e+06	0	NCO	568.5	22	1115	3	2	1427427	1428215	1428237	1428542
S4C7_A1	3	2.03228e+06	0	NCO	2493.5	247	4740	3	1	2030795	2031276	2031523	2035535
S4C7_A1	4	156411	0	NCO	3271.5	1688	4855	3	2	154599	154952	156640	159454
S4C7_A1	4	88851	2	NCO	712	0	0	4	0	88210	88780	89204	89210
S4C7_A1	5	390520	1	GC-CO	719.5	164	1275	4	0	389707	390613	390777	390982
S4C7_A1	6	1.40788e+06	0	NCO	471.5	182	761	5	1	1407582	1407716	1407898	1408343
S4C7_A1	6	2.35864e+06	0	NCO	6410.5	5271	7550	11	2	2354723	2356148	2361419	2362273
S4C7_A1	6	695736	1	GC-CO	1030.5	100	1961	3	0	694740	695702	695802	696701
S4C7_A1	7	2.32591e+06	0	NCO	410.5	363	458	4	1	2325661	2325740	2326103	2326119
S4C7_A1	7	2326689	0	NCO	731	689	773	10	1	2326302	2326345	2327034	2327075
S4C7_A1	7	2.33152e+06	0	NCO	419	24	814	3	1	2331255	2331365	2331389	2332069
S4C7_A1	7	102800	2	NCO	423	0	0	3	0	102568	102610	102944	103080
S4C7_A1	7	104240	2	NCO	954	0	0	3	0	103740	103785	103918	105515
S4C7_A1	9	53390.5	0	NCO	314	91	537	4	4	53160	53307	53398	53697
S4C7_A1	9	2.03697e+06	0	NCO	3907	3401	4413	23	4	2034698	2035344	2038745	2039111
S4C7_A1	9	1988317	1	GC-CO	310	234	386	6	0	1988118	1988206	1988440	1988504
S4C7_A1	10	1.37275e+06	1	GC-CO	305.5	47	564	3	0	1372450	1372750	1372797	1373014
S4C7_A1	11	66614.2	0	NCO	438.5	328	549	5	3	66329	66461	66789	66878
S4C7_A1	11	214547	0	NCO	894	388	1400	6	4	214040	214160	214548	215440
S4C7_A1	11	444989	0	NCO	1818.5	228	3409	6	3	443467	444693	444921	446876
S4C7_A1	11	767761	2	NCO	7067.5	0	0	3	0	764180	764275	766119	776471
S4C7_A1	11	796014	1	GC-CO	1428.5	142	2715	3	0	794611	795988	796130	797326
S4C7_A1	12	514554	2	NCO	142	0	0	4	0	514468	514497	514595	514654
S4C7_A1	12	515108	2	NCO	859.5	0	0	3	0	514654	514702	515481	515594
S4C7_A1	12	515753	2	NCO	297.5	0	0	3	0	515594	515614	515894	515909
S4C7_A1	12	518106	2	NCO	289	0	0	3	0	517817	518106	518239	518262
S4C7_A1	13	1.17907e+06	3	GC-CO	13407.5	0	0	3	0	1160918	1183815	1185774	1185774
S4C7_A1	13	974687	1	GC-CO	608.5	62	1155	4	0	974169	974596	974658	975324
S4C7_A1	14	81395	0	NCO	499	89	909	3	2	80791	81500	81589	81700
S4C7_A1	14	456648	0	NCO	7005.5	4795	9216	5	4	450992	455299	460094	460208
S4C7_A1	14	466249	0	NCO	11649.5	10485	12814	3	4	460208	460640	471125	473022
S4C7_A1	15	477140	5	NCO	579	198	960	3	[1, 2]	476615	477085	477283	477575
S4C7_A1	19	305342	0	NCO	157	71	243	3	4	305231	305297	305368	305474
S4C7_A1	19	333633	5	NCO	328.5	270	387	3	[3, 4]	333455	333483	333753	333842
S4C7_A1	21	169870	0	NCO	278	72	484	3	1	169593	169869	169941	170077
S4C7_A1	21	170987	5	NCO	1138.5	916	1361	6	[]	170251	170584	171500	171612
S4C7_A1	21	197495	1	GC-CO	953.5	319	1588	5	0	196652	197385	197704	198240
S4C7_A3	1	159287	0	NCO	2037.5	1448	2627	5	2	158031	158506	159954	160658
S4C7_A3	1	1711011	0	NCO	407	40	774	3	2	1710563	1711052	1711092	1711337
S4C7_A3	1	4.41714e+06	5	NCO	2624	393	4855	3	[3, 4]	4415812	4415835	4416228	4420667
S4C7_A3	1	4.83809e+06	1	GC-CO	122.5	74	171	3	0	4837993	4838065	4838139	4838164
S4C7_A3	2	161814	5	NCO	189	131	247	5	[1, 4]	161667	161771	161902	161914
S4C7_A3	2	888496	0	NCO	1077	148	2006	3	3	887523	888391	888539	889529
S4C7_A3	2	2.52869e+06	0	NCO	3781	166	7396	4	4	2525327	2528279	2528445	2532723
S4C7_A3	2	3.49726e+06	0	NCO	1854.5	647	3062	4	3	3495443	3497214	3497861	3498505
S4C7_A3	2	1.26258e+06	2	NCO	195.5	0	0	5	0	1262477	1262479	1262654	1262693
S4C7_A3	2	575419	1	GC-CO	727	224	1230	7	0	574677	575434	575658	575907
S4C7_A3	2	1.25863e+06	1	GC-CO	786.5	507	1066	3	0	1258084	1258384	1258891	1259150
S4C7_A3	2	3.03123e+06	1	GC-CO	1063.5	283	1844	3	0	3030501	3030900	3031183	3032345
S4C7_A3	3	708720	0	NCO	1848	63	3633	3	1	706783	708809	708872	710416
S4C7_A3	3	1.67329e+06	0	NCO	249.5	163	336	3	3	1673151	1673173	1673336	1673487
S4C7_A3	4	156411	0	NCO	3271.5	1688	4855	3	4	154599	154952	156640	159454
S4C7_A3	4	161800	0	NCO	224	164	284	3	4	161669	161706	161870	161953
S4C7_A3	4	162268	0	NCO	219	167	271	3	4	162145	162171	162338	162416
S4C7_A3	4	504591	0	NCO	458	30	886	3	3	504029	504695	504725	504915
S4C7_A3	4	2.08034e+06	0	NCO	1028.5	725	1332	8	4	2079588	2080073	2080798	2080920
S4C7_A3	4	2.56917e+06	1	GC-CO	248.5	3	494	3	0	2568911	2569189	2569192	2569405
S4C7_A3	5	1.06456e+06	0	NCO	403	220	586	3	2	1064206	1064512	1064732	1064792
S4C7_A3	5	1.20449e+06	0	NCO	1013.5	71	1956	4	2	1203869	1204099	1204170	1205825
S4C7_A3	6	224844	0	NCO	14501.5	14259	14744	3	4	217359	217828	232087	232103
S4C7_A3	6	887177	7	GC-CO	698.5	253	1144	6	1	886475	887181	887434	887619
S4C7_A3	6	1.40994e+06	5	NCO	4204	2630	5778	7	[3, 4]	1407772	1407897	1410527	1413550
S4C7_A3	6	2.25442e+06	1	GC-CO	222.5	81	364	4	0	2254215	2254407	2254488	2254579
S4C7_A3	7	102800	0	NCO	423	334	512	3	1	102568	102610	102944	103080
S4C7_A3	7	104240	0	NCO	954	133	1775	3	1	103740	103785	103918	105515
S4C7_A3	7	819224	0	NCO	4109	2020	6198	10	2	815849	818489	820509	822047
S4C7_A3	7	2.2504e+06	0	NCO	1372	811	1933	3	1	2249360	2250077	2250888	2251293
S4C7_A3	7	2.33157e+06	1	GC-CO	521.5	24	1019	3	0	2331255	2331365	2331389	2332274
S4C7_A3	8	2.10746e+06	0	NCO	2832.5	2106	3559	17	2	2105971	2106115	2108221	2109530
S4C7_A3	8	580444	2	NCO	32445	0	0	5	0	541898	586545	596516	596817
S4C7_A3	9	53390.5	0	NCO	314	91	537	4	3	53160	53307	53398	53697
S4C7_A3	9	69307.2	5	NCO	28434.5	963	55906	3	[3, 4]	55079	55101	56064	110985
S4C7_A3	9	460962	0	NCO	326	147	505	4	1	460734	460864	461011	461239
S4C7_A3	9	212162	1	GC-CO	280.5	83	478	3	0	211869	212175	212258	212347
S4C7_A3	10	1.48763e+06	0	NCO	759.5	101	1418	4	3	1486671	1487832	1487933	1488089
S4C7_A3	11	214337	0	NCO	495.5	326	665	3	1	214019	214160	214486	214684
S4C7_A3	12	575918	0	NCO	11994	9714	14274	44	1	567742	572099	581813	582016
S4C7_A3	12	514578	2	NCO	263.5	0	0	4	0	514424	514468	514702	514717
S4C7_A3	12	516362	2	NCO	1072.5	0	0	5	0	515758	515894	516852	516945
S4C7_A3	12	519218	2	NCO	1391	0	0	8	0	518491	518555	519892	519936
S4C7_A3	12	521302	2	NCO	349.5	0	0	5	0	521116	521138	521410	521543
S4C7_A3	13	1088663	0	NCO	1370	57	2683	4	1	1087922	1088034	1088091	1090605
S4C7_A3	14	466833	2	NCO	12472.5	0	0	3	0	460553	460640	473040	473098
S4C7_A3	15	98500.5	0	NCO	190	82	298	4	2	98333	98478	98560	98631
S4C7_A3	15	477054	0	NCO	407	146	668	3	4	476615	477085	477231	477283
S4C7_A3	17	114862	0	NCO	435	126	744	3	2	114596	114694	114820	115340
S4C7_A3	17	326730	0	NCO	1526.5	383	2670	6	1	325784	326149	326532	328454
S4C7_A3	19	219172	6	GC-CO	332	74	590	3	2	218800	219212	219286	219390
S4C7_A3	19	302281	0	NCO	433	66	800	3	2	302031	302098	302164	302831
S4C7_A3	21	170850	0	NCO	865	369	1361	3	1	170251	170584	170953	171612

## Sheet: Table_S2B
Table S2B: Summary of the number of SNPs and converted SNPs (total, core (=on core chromosomes), accessory (=on accessory chromosomes)).
tetrad	total_SNP	core_SNP	accessory_SNP	converted_SNP	core_converted_SNP	accessory_converted_SNP	gene_conversion_rate_genome	gene_concversion_rate_core	gene_conversion_rate_accessory
A01-6	121234	113893	7341	146	120	26	0.0012	0.0011	0.0035
A03-4	105586	99775	5811	112	102	10	0.0011	0.001	0.0017
A03-8	117546	107690	9856	164	149	15	0.0014	0.0014	0.0015
A03-9	114074	102741	11333	164	134	30	0.0014	0.0013	0.0026
A04-4	118661	108259	10402	206	170	36	0.0017	0.0016	0.0035
A05-3	121097	109749	11348	146	124	22	0.0012	0.0011	0.0019
A06-4	122534	113348	9186	283	244	39	0.0023	0.0022	0.0042
A06-5	123868	114458	9410	245	217	28	0.002	0.0019	0.003
A06-6	122777	113509	9268	334	306	28	0.0027	0.0027	0.003
A06-9	119811	113234	6577	193	186	7	0.0016	0.0016	0.0011
A08-1	108654	100090	8564	152	142	10	0.0014	0.0014	0.0012
A08-4	118309	110657	7652	180	155	25	0.0015	0.0014	0.0033
A08-5	118416	110127	8289	159	148	11	0.0013	0.0013	0.0013
A09-3	120481	108772	11709	175	148	27	0.0015	0.0014	0.0023
A10-2	119017	107615	11402	167	150	17	0.0014	0.0014	0.0015
S1C4_A2	118209	108376	9833	222	194	28	0.0019	0.0018	0.0028
S1C4_A5	120944	110974	9970	154	130	24	0.0013	0.0012	0.0024
S1C8_A1	114262	105176	9086	228	193	35	0.002	0.0018	0.0039
S2C14_A1	118001	108557	9444	215	197	18	0.0018	0.0018	0.0019
S3C3_A2	119809	109323	10486	160	142	18	0.0013	0.0013	0.0017
S4C1_A1	121911	111326	10585	223	213	10	0.0018	0.0019	0.0009
S4C7_A1	120498	109114	11384	213	179	34	0.0018	0.0016	0.003
S4C7_A3	126061	114091	11970	267	239	28	0.0021	0.0021	0.0023

## Sheet: Table_S2C
Table S2C: List of genes in gene conversion hotspots.
Protein_ID	Contig	Start	End	Secretion	Transmembrane	Cell_location	Effector	Apoplast	Orthogroup	Specific_Zymo	Specific_Zt	CAZyme	CAZyme_family	Regulation_bio_vs_necro	functional Annotation	Goterms
Zt09_chr_1_00709	chr_1	2137701	2140823	Not_secreted	Not_TM	Cytoplasm	-	-	OG_6793	False	False	-	-	-	similar to spo22-domain-containing protein	GO:0005515
Zt09_chr_1_00710	chr_1	2143015	2143945	Not_secreted	Not_TM	-	-	-	OG_9342	False	False	-	-	-	hypothetical protein	GO:0008150, GO:0003674, GO:0005575
Zt09_chr_1_00714	chr_1	2155804	2156286	Not_secreted	Not_TM	Extracellular	-	-	OG_18646	True	True	-	-	-	predicted protein	GO:0008150, GO:0003674, GO:0005575
Zt09_chr_1_00713	chr_1	2151134	2152192	Not_secreted	Not_TM	Cytoplasm	-	-	OG_10941	True	False	-	-	-	similar to putative Epidermis-type lipoxygenase 3	GO:0016702, GO:0046872, GO:0055114
Zt09_chr_1_00712	chr_1	2147685	2148851	Not_secreted	Not_TM	Endoplasmic_reticulum	-	-	OG_2021	False	False	-	-	-	hypothetical protein	GO:0008150, GO:0003674, GO:0005575
Zt09_chr_1_00715	chr_1	2158569	2159898	Not_secreted	Not_TM	Cytoplasm	-	-	OG_11185	False	False	-	-	-	similar to aminotransferase family protein	GO:0003824, GO:0030170, GO:0008152
Zt09_chr_1_00711	chr_1	2145604	2146331	Secreted	Not_TM	Extracellular	Non-effector	-	OG_9333	True	False	-	-	-	predicted protein	GO:0008150, GO:0003674, GO:0005575
Zt09_chr_1_01549	chr_1	4400146	4401210	Not_secreted	Not_TM	Cytoplasm	-	-	OG_2765	False	False	-	-	-	hypothetical protein	GO:0008150, GO:0003674, GO:0005575
Zt09_chr_1_01550	chr_1	4401754	4403521	Not_secreted	Not_TM	Nucleus	-	-	OG_2766	False	False	-	-	-	hypothetical protein	GO:0016881
Zt09_chr_1_01552	chr_1	4408639	4411186	Not_secreted	Not_TM	Cytoplasm	-	-	OG_2768	False	False	-	-	-	similar to m protein repeat protein	GO:0008150, GO:0003674, GO:0005575
Zt09_chr_1_01553	chr_1	4413261	4414266	Not_secreted	Not_TM	-	-	-	OG_7963	True	False	-	-	-	similar to dihydroorotate dehydrogenase	GO:0003824, GO:0004152, GO:0055114, GO:0006222
Zt09_chr_1_01555	chr_1	4416976	4419364	Secreted	TM	-	-	-	OG_2770	False	False	-	-	Up regulated in biotrophic phase	similar to ferric-chelate reductase	GO:0016491, GO:0055114
Zt09_chr_1_01554	chr_1	4414567	4415419	Not_secreted	Not_TM	Cytoplasm	-	-	OG_2769	False	False	-	-	-		GO:0016810, GO:0006807
Zt09_chr_1_01551	chr_1	4405101	4408335	Not_secreted	Not_TM	Endoplasmic_reticulum	-	-	OG_18662	True	True	-	-	-	hypothetical protein	GO:0008150, GO:0003674, GO:0005575
Zt09_chr_2_00042	chr_2	178702	180377	Not_secreted	Not_TM	Cytoplasm	-	-	OG_6752	False	False	-	-	-	hypothetical protein	GO:0008150, GO:0003674, GO:0005575
Zt09_chr_2_00389	chr_2	1240030	1240870	Not_secreted	Not_TM	Cytoplasm	-	-	OG_9755	False	False	-	-	-	similar to short-chain dehydrogenase	GO:0016491, GO:0008152
Zt09_chr_2_00390	chr_2	1241686	1242820	Not_secreted	Not_TM	Cytoplasm	-	-	OG_7548	True	False	-	-	-	similar to calcium/calmodulin dependent protein kinase	GO:0004672, GO:0005524, GO:0004674, GO:0016772, GO:0006468
Zt09_chr_2_00396	chr_2	1271513	1273271	Not_secreted	Not_TM	Cytoplasm	-	-	OG_1048	False	False	Possible CAZyme	AA7	-	similar to D-arabinono-1	GO:0016899, GO:0050660, GO:0008762, GO:0016491, GO:0003885, GO:0003824, GO:0016614, GO:0016020, GO:0055114, GO:0009058
Zt09_chr_2_00391	chr_2	1263200	1264345	Not_secreted	Not_TM	Cytoplasm	-	-	OG_1044	False	False	-	-	-	hypothetical protein	GO:0008150, GO:0003674, GO:0005575
Zt09_chr_2_00394	chr_2	1268688	1269245	Not_secreted	Not_TM	Cytoplasm	-	-	OG_7630	True	False	-	-	-	hypothetical protein	GO:0008150, GO:0003674, GO:0005575
Zt09_chr_2_00392	chr_2	1264533	1266828	Not_secreted	Not_TM	Nucleus	-	-	OG_1045	False	False	-	-	-	similar to SDA1 domain-containing protein	GO:0005488, GO:0030036, GO:0000055, GO:0042273
Zt09_chr_2_00397	chr_2	1273657	1274161	Not_secreted	Not_TM	Nucleus	-	-	OG_1050	False	False	-	-	-	similar to 40s ribosomal protein s25	GO:0008150, GO:0003674, GO:0005575
Zt09_chr_2_00395	chr_2	1270136	1271057	Not_secreted	Not_TM	-	-	-	OG_1047	False	False	-	-	Up regulated in biotrophic phase	hypothetical protein	GO:0008150, GO:0003674, GO:0005575
Zt09_chr_2_00393	chr_2	1267359	1268220	Not_secreted	Not_TM	Peroxisome	-	-	OG_1046	False	False	-	-	-	similar to indole-diterpene biosynthesis protein PaxU	GO:0008150, GO:0003674, GO:0005575
Zt09_chr_2_00398	chr_2	1274274	1275041	Not_secreted	Not_TM	Cytoplasm	-	-	OG_1051	False	False	-	-	-	similar to adp-ribosylation factor family protein	GO:0005525, GO:0005622, GO:0007264, GO:0015031, GO:0006886
Zt09_chr_2_00399	chr_2	1275511	1280132	Not_secreted	Not_TM	Cytoplasm	-	-	OG_1052	False	False	-	-	-	hypothetical protein	GO:0016772, GO:0005524, GO:0000156, GO:0000155, GO:0004871, GO:0016020, GO:0016310, GO:0000160, GO:0007165
Zt09_chr_2_00479	chr_2	1482664	1484422	Not_secreted	Not_TM	Nucleus	-	-	OG_1133	False	False	-	-	-	similar to transcription factor C6 RosA	GO:0000981, GO:0008270, GO:0005634, GO:0006355
Zt09_chr_2_00478	chr_2	1479531	1481381	Not_secreted	Not_TM	Cytoplasm	-	-	OG_1131	False	False	-	-	-	similar to adenosine deaminase	GO:0019239, GO:0000034, GO:0009168, GO:0006146
Zt09_chr_2_00480	chr_2	1495859	1499402	Not_secreted	Not_TM	Nucleus	-	-	OG_18452	True	True	-	-	-	predicted protein	GO:0008150, GO:0003674, GO:0005575
Zt09_chr_3_00502	chr_3	1667094	1667574	Not_secreted	Not_TM	Nucleus	-	-	OG_10805	True	False	-	-	-	predicted protein	GO:0008150, GO:0003674, GO:0005575
Zt09_chr_3_00500	chr_3	1661680	1663948	Not_secreted	TM	-	-	-	OG_4145	False	False	-	-	Up regulated in necrotrophic phase	similar to glycerol-3-phosphate o-acyltransferase	GO:0016746, GO:0008152
Zt09_chr_3_00503	chr_3	1668564	1669743	Not_secreted	Not_TM	Cytoplasm	-	-	OG_3441	False	False	-	-	-	hypothetical protein	GO:0008150, GO:0003674, GO:0005575
Zt09_chr_3_00499	chr_3	1659491	1660178	Not_secreted	Not_TM	Cytoplasm	-	-	OG_12316	False	False	-	-	-	hypothetical protein	GO:0008150, GO:0003674, GO:0005575
Zt09_chr_3_00501	chr_3	1664520	1666263	Not_secreted	TM	Cell_membrane	-	-	OG_8325	True	False	-	-	-	hypothetical protein	GO:0016747
Zt09_chr_3_00506	chr_3	1679703	1680261	Not_secreted	Not_TM	Nucleus	-	-	OG_3500	False	False	-	-	-	similar to transferase hexapeptide domain protein	GO:0005869
Zt09_chr_3_00504	chr_3	1671814	1672486	Secreted	Not_TM	Extracellular	Non-effector	-	OG_11231	True	False	-	-	-	predicted protein	GO:0008150, GO:0003674, GO:0005575
Zt09_chr_3_00505	chr_3	1675578	1678125	Not_secreted	Not_TM	Cytoplasm	-	-	OG_8170	True	False	-	-	-	predicted protein	GO:0008150, GO:0003674, GO:0005575
Zt09_chr_4_00023	chr_4	78989	80608	Not_secreted	Not_TM	Mitochondrion	-	-	OG_11566	True	False	Possible CAZyme	AA3_2	-	similar to aspartic endopeptidase	GO:0004190, GO:0006508
Zt09_chr_4_00026	chr_4	90956	91520	Not_secreted	Not_TM	-	-	-	OG_18554	True	True	-	-	-	predicted protein	GO:0008150, GO:0003674, GO:0005575
Zt09_chr_4_00027	chr_4	92018	92874	Not_secreted	Not_TM	Cytoplasm	-	-	OG_10688	True	False	-	-	-	predicted protein	GO:0008150, GO:0003674, GO:0005575
Zt09_chr_4_00025	chr_4	84745	86071	Not_secreted	Not_TM	-	-	-	OG_7095	False	False	-	-	-	hypothetical protein	GO:0008150, GO:0003674, GO:0005575
Zt09_chr_4_00029	chr_4	99854	107806	Not_secreted	Not_TM	-	-	-	OG_11814	False	False	-	-	-	predicted protein	GO:0008150, GO:0003674, GO:0005575
Zt09_chr_4_00028	chr_4	95284	98539	Not_secreted	Not_TM	Cytoplasm	-	-	OG_9382	False	False	-	-	-	similar to DnaJ domain protein	GO:0008150, GO:0003674, GO:0005575
Zt09_chr_4_00024	chr_4	80906	84219	Secreted	Not_TM	Extracellular	Non-effector	-	OG_9123	True	False	-	-	-	predicted protein	GO:0008150, GO:0003674, GO:0005575
Zt09_chr_4_00032	chr_4	160582	161486	Not_secreted	Not_TM	Cytoplasm	-	-	OG_7794	False	False	-	-	-	similar to calcium/calmodulin dependent protein kinase	GO:0005524, GO:0004672, GO:0016772, GO:0006468
Zt09_chr_4_00033	chr_4	173359	174889	Not_secreted	TM	Cell_membrane	-	-	OG_7097	False	False	-	-	-	hypothetical protein	GO:0015238, GO:0015297, GO:0016020, GO:0006855, GO:0055085
Zt09_chr_4_00034	chr_4	175352	178016	Not_secreted	Not_TM	Cytoplasm	-	-	OG_7098	False	False	-	-	-	similar to histidine biosynthesis trifunctional protein	GO:0008270, GO:0004399, GO:0051287, GO:0004636, GO:0004635, GO:0016491, GO:0055114, GO:0000105, GO:0008152
Zt09_chr_4_00035	chr_4	178181	180252	Not_secreted	Not_TM	Mitochondrion	-	-	OG_7099	False	False	-	-	Up regulated in necrotrophic phase	hypothetical protein	GO:0008150, GO:0003674, GO:0005575
Zt09_chr_4_00404	chr_4	1369944	1371641	Not_secreted	Not_TM	Peroxisome	-	-	OG_9135	True	False	Possible CAZyme	CE10	-	similar to triacylglycerol lipase	GO:0008150, GO:0003674, GO:0005575
Zt09_chr_4_00405	chr_4	1373307	1374944	Not_secreted	TM	Cell_membrane	-	-	OG_7119	False	False	-	-	-	similar to allantoate permease	GO:0016021, GO:0055085
Zt09_chr_4_00403	chr_4	1365805	1369200	Not_secreted	Not_TM	-	-	-	OG_9826	False	False	-	-	-	similar to putative snf2 family helicase atpase protein	GO:0004386, GO:0003676, GO:0005524, GO:0003677
Zt09_chr_4_00402	chr_4	1363292	1365250	Not_secreted	Not_TM	-	-	-	OG_9825	True	False	-	-	-	similar to major facilitator superfamily transporter pantothenate	GO:0016021, GO:0055085
Zt09_chr_4_00407	chr_4	1378518	1379868	Not_secreted	Not_TM	Nucleus	-	-	OG_7137	False	False	-	-	-	similar to deubiquitination-protection protein dph1	GO:0005515
Zt09_chr_4_00406	chr_4	1375074	1378032	Not_secreted	Not_TM	-	-	-	OG_9136	True	False	-	-	-	predicted protein	GO:0008150, GO:0003674, GO:0005575
Zt09_chr_7_00035	chr_7	99001	100258	Not_secreted	Not_TM	-	-	-	OG_12321	False	False	-	-	-	hypothetical protein	GO:0005524, GO:0016773, GO:0016772, GO:0046677
Zt09_chr_7_00036	chr_7	116382	119000	Secreted	Not_TM	Extracellular	Non-effector	-	OG_12744	True	False	-	-	-	predicted protein	GO:0008150, GO:0003674, GO:0005575
Zt09_chr_7_00093	chr_7	341781	342324	Not_secreted	Not_TM	Nucleus	-	-	OG_10955	True	False	-	-	-	predicted protein	GO:0008150, GO:0003674, GO:0005575
Zt09_chr_7_00094	chr_7	343014	343185	Not_secreted	Not_TM	Extracellular	-	-	OG_18915	True	True	-	-	-	predicted protein	GO:0008150, GO:0003674, GO:0005575
Zt09_chr_7_00096	chr_7	355823	360128	Not_secreted	Not_TM	Nucleus	-	-	OG_7361	False	False	-	-	-	similar to meiotically up-regulated gene 190 protein	GO:0005515
Zt09_chr_7_00095	chr_7	343776	346539	Not_secreted	Not_TM	Nucleus	-	-	OG_12163	True	True	-	-	-	predicted protein	GO:0008150, GO:0003674, GO:0005575
Zt09_chr_7_00231	chr_7	813898	814960	Secreted	Not_TM	Extracellular	Unlikely effector	-	OG_18873	True	True	-	-	-	predicted protein	GO:0008150, GO:0003674, GO:0005575
Zt09_chr_7_00230	chr_7	812008	813007	Not_secreted	Not_TM	Nucleus	-	-	OG_4220	False	False	-	-	-	hypothetical protein	GO:0016491
Zt09_chr_7_00228	chr_7	809431	810245	Not_secreted	Not_TM	Nucleus	-	-	OG_10348	True	False	-	-	-	predicted protein	GO:0008150, GO:0003674, GO:0005575
Zt09_chr_7_00232	chr_7	815693	816220	Not_secreted	Not_TM	Nucleus	-	-	OG_8085	True	False	-	-	-	predicted protein	GO:0008150, GO:0003674, GO:0005575
Zt09_chr_7_00233	chr_7	816783	817937	Not_secreted	Not_TM	Cytoplasm	-	-	OG_8084	True	False	-	-	-	hypothetical protein	GO:0008150, GO:0003674, GO:0005575
Zt09_chr_7_00229	chr_7	810476	811898	Not_secreted	Not_TM	Nucleus	-	-	OG_3952	False	False	-	-	-	hypothetical protein	GO:0008150, GO:0003674, GO:0005575
Zt09_chr_7_00237	chr_7	830855	832545	Not_secreted	Not_TM	Endoplasmic_reticulum	-	-	OG_3950	True	False	-	-	-	similar to cytochrome p450	GO:0005506, GO:0016705, GO:0004497, GO:0020037, GO:0055114
Zt09_chr_7_00239	chr_7	833819	834929	Secreted	Not_TM	Extracellular	Unlikely effector	-	OG_629	False	False	-	-	-	hypothetical protein	GO:0008237
Zt09_chr_7_00238	chr_7	833002	833789	Not_secreted	Not_TM	Cytoplasm	-	-	OG_10946	True	False	-	-	-	hypothetical protein	GO:0016772
Zt09_chr_7_00234	chr_7	822081	824085	Not_secreted	Not_TM	Extracellular	-	-	OG_8083	True	False	Possible CAZyme	AA7	-	similar to FAD/FMN-containing isoamyl alcohol oxidase MreA	GO:0050660, GO:0016491, GO:0008762, GO:0016614, GO:0003824, GO:0055114
Zt09_chr_7_00236	chr_7	828453	829484	Not_secreted	Not_TM	-	-	-	OG_9220	True	False	-	-	-	hypothetical protein	GO:0008150, GO:0003674, GO:0005575
Zt09_chr_7_00235	chr_7	826743	827562	Secreted	Not_TM	Extracellular	Non-effector	-	OG_12164	True	True	-	-	-	predicted protein	GO:0008150, GO:0003674, GO:0005575
Zt09_chr_7_00240	chr_7	837003	837495	Not_secreted	Not_TM	Cytoplasm	-	-	OG_9782	True	False	-	-	-	predicted protein	GO:0008150, GO:0003674, GO:0005575
Zt09_chr_7_00241	chr_7	838483	839854	Secreted	Not_TM	Cell_membrane	Non-effector	-	OG_12165	True	True	-	-	-	predicted protein	GO:0008150, GO:0003674, GO:0005575
Zt09_chr_7_00242	chr_7	839928	841329	Not_secreted	TM	-	-	-	OG_3949	False	False	-	-	-	hypothetical protein	GO:0008150, GO:0003674, GO:0005575
Zt09_chr_7_00761	chr_7	2319042	2320327	Secreted	Not_TM	Extracellular	Non-effector	-	OG_5824	False	False	-	-	Up regulated in biotrophic phase	similar to heme-thiolate peroxidase aromatic peroxygenase	GO:0004601
Zt09_chr_7_00763	chr_7	2336520	2337519	Not_secreted	Not_TM	Endoplasmic_reticulum	-	-	OG_10193	True	False	-	-	-	predicted protein	GO:0008150, GO:0003674, GO:0005575
Zt09_chr_7_00764	chr_7	2338048	2338897	Not_secreted	Not_TM	Peroxisome	-	-	OG_13011	True	False	-	-	-	predicted protein	GO:0008150, GO:0003674, GO:0005575
Zt09_chr_7_00762	chr_7	2333804	2334683	Not_secreted	Not_TM	Cytoplasm	-	-	OG_8698	True	False	-	-	-	predicted protein	GO:0008150, GO:0003674, GO:0005575
Zt09_chr_7_00765	chr_7	2339749	2341305	Not_secreted	Not_TM	Peroxisome	-	-	OG_13075	True	False	-	-	-	predicted protein	GO:0008150, GO:0003674, GO:0005575
Zt09_chr_9_00009	chr_9	39700	41872	Not_secreted	Not_TM	Nucleus	-	-	OG_7388	False	False	-	-	-	similar to pre-rRNA-processing protein ESF1	GO:0005634
Zt09_chr_9_00010	chr_9	42117	42549	Secreted	Not_TM	Extracellular	Effector	Apoplastic	OG_13039	True	False	-	-	-	predicted protein	GO:0008150, GO:0003674, GO:0005575
Zt09_chr_9_00012	chr_9	44501	47069	Not_secreted	TM	-	-	-	OG_7379	False	False	-	-	-	similar to voltage gated chloride channel	GO:0005247, GO:0030554, GO:0005216, GO:0016020, GO:0006821, GO:0055085
Zt09_chr_9_00011	chr_9	43490	44196	Not_secreted	Not_TM	Nucleus	-	-	OG_7389	False	False	-	-	-	hypothetical protein	GO:0043565, GO:0046982, GO:0005622
Zt09_chr_9_00013	chr_9	47175	47814	Not_secreted	Not_TM	Nucleus	-	-	OG_7380	True	False	-	-	Up regulated in necrotrophic phase	hypothetical protein	GO:0008150, GO:0003674, GO:0005575
Zt09_chr_9_00015	chr_9	50020	52582	Not_secreted	Not_TM	Cytoplasm	-	-	OG_7382	False	False	-	-	-	similar to molybdenum cofactor biosynthesis protein Gephyrin	GO:0006777, GO:0032324
Zt09_chr_9_00014	chr_9	48210	49789	Secreted	Not_TM	Extracellular	Non-effector	-	OG_9222	True	False	Possible CAZyme	CBM18	-	hypothetical protein	GO:0008061
Zt09_chr_11_00057	chr_11	209808	210667	Not_secreted	Not_TM	Mitochondrion	-	-	OG_1304	False	False	-	-	-	hypothetical protein	GO:0008150, GO:0003674, GO:0005575
Zt09_chr_11_00053	chr_11	199164	201739	Not_secreted	Not_TM	Cytoplasm	-	-	OG_1571	False	False	-	-	-	similar to rint-1 family protein	GO:0008150, GO:0003674, GO:0005575
Zt09_chr_11_00055	chr_11	206693	207977	Not_secreted	Not_TM	Nucleus	-	-	OG_7668	True	False	-	-	-	predicted protein	GO:0008150, GO:0003674, GO:0005575
Zt09_chr_11_00056	chr_11	208439	209319	Not_secreted	Not_TM	Cytoplasm	-	-	OG_1305	False	False	-	-	-	similar to short-chain dehydrogenase	GO:0016491, GO:0008152
Zt09_chr_11_00054	chr_11	202398	206395	Not_secreted	Not_TM	Cytoplasm	-	-	OG_1307	False	False	-	-	-	similar to RNA-dependent rna polymerase	GO:0003968
Zt09_chr_11_00059	chr_11	213238	214252	Not_secreted	Not_TM	Cytoplasm	-	-	OG_7667	True	False	-	-	-	hypothetical protein	GO:0008150, GO:0003674, GO:0005575
Zt09_chr_11_00061	chr_11	216189	218838	Not_secreted	Not_TM	Nucleus	-	-	OG_1302	False	False	-	-	-	hypothetical protein	GO:0000981, GO:0008270, GO:0003677, GO:0005634, GO:0006355, GO:0006351
Zt09_chr_11_00062	chr_11	218841	219951	Not_secreted	Not_TM	-	-	-	OG_1301	False	False	-	-	-	similar to arad-like aldolase/epimerase	GO:0008150, GO:0003674, GO:0005575
Zt09_chr_11_00060	chr_11	214887	215369	Not_secreted	Not_TM	-	-	-	OG_11859	True	False	-	-	-	predicted protein	GO:0008150, GO:0003674, GO:0005575
Zt09_chr_11_00058	chr_11	210744	213130	Not_secreted	Not_TM	Cytoplasm	-	-	OG_1303	False	False	-	-	-	similar to mitochondrial intermediate peptidase	GO:0004222, GO:0008237, GO:0006508
Zt09_chr_11_00244	chr_11	776820	778582	Not_secreted	Not_TM	Nucleus	-	-	OG_12890	True	False	-	-	-	predicted protein	GO:0008150, GO:0003674, GO:0005575
Zt09_chr_11_00245	chr_11	779633	780300	Not_secreted	Not_TM	Cytoplasm	-	-	OG_11752	True	False	-	-	-	predicted protein	GO:0008150, GO:0003674, GO:0005575
Zt09_chr_11_00243	chr_11	769507	770149	Not_secreted	Not_TM	Cytoplasm	-	-	OG_18781	True	True	-	-	-	predicted protein	GO:0008150, GO:0003674, GO:0005575
Zt09_chr_12_00139	chr_12	499100	500309	Not_secreted	Not_TM	-	-	-	OG_5200	False	False	-	-	-	similar to mitochondrial carrier protein	GO:0055085
Zt09_chr_12_00141	chr_12	501924	502847	Not_secreted	Not_TM	Lysosome/Vacuole	-	-	OG_2788	False	False	-	-	-	hypothetical protein	GO:0008150, GO:0003674, GO:0005575
Zt09_chr_12_00140	chr_12	500924	501648	Not_secreted	Not_TM	Plastid	-	-	OG_18415	True	True	-	-	-	predicted protein	GO:0008150, GO:0003674, GO:0005575
Zt09_chr_12_00147	chr_12	531734	534350	Not_secreted	Not_TM	Nucleus	-	-	OG_12725	True	False	-	-	-	predicted protein	GO:0008150, GO:0003674, GO:0005575
Zt09_chr_12_00148	chr_12	538709	540224	Not_secreted	Not_TM	Cytoplasm	-	-	OG_5190	False	False	-	-	-	similar to ATP-dependent DNA helicase recq	GO:0003676, GO:0005524, GO:0004386, GO:0008026, GO:0006310
Zt09_chr_12_00145	chr_12	528616	529655	Not_secreted	Not_TM	Nucleus	-	-	OG_8530	True	False	-	-	-	hypothetical protein	GO:0008150, GO:0003674, GO:0005575
Zt09_chr_12_00144	chr_12	526250	527801	Not_secreted	Not_TM	Plastid	-	-	OG_5193	False	False	-	-	Up regulated in necrotrophic phase	similar to peroxisomal-coenzyme a synthetase	GO:0003824, GO:0008152
Zt09_chr_12_00146	chr_12	530209	531379	Not_secreted	Not_TM	Cytoplasm	-	-	OG_5191	False	False	-	-	-	hypothetical protein	GO:0008150, GO:0003674, GO:0005575
Zt09_chr_12_00143	chr_12	525207	525656	Not_secreted	Not_TM	Cytoplasm	-	-	OG_5194	False	False	-	-	-	similar to YCII-related domain protein	GO:0008150, GO:0003674, GO:0005575
Zt09_chr_12_00142	chr_12	521894	525051	Secreted	Not_TM	Extracellular	Non-effector	-	OG_8531	True	False	CAZyme	GH3	-	similar to beta glucosidase	GO:0004553, GO:0005975
Zt09_chr_13_00002	chr_13	27253	27766	Not_secreted	Not_TM	Mitochondrion	-	-	OG_18582	True	True	-	-	-	predicted protein	GO:0008150, GO:0003674, GO:0005575
Zt09_chr_13_00001	chr_13	19645	20282	Not_secreted	Not_TM	Nucleus	-	-	OG_11875	True	True	-	-	-	predicted protein	GO:0008150, GO:0003674, GO:0005575
Zt09_chr_13_00003	chr_13	37614	38208	Not_secreted	Not_TM	Nucleus	-	-	OG_18588	True	True	-	-	-	predicted protein	GO:0008150, GO:0003674, GO:0005575
Zt09_chr_13_00004	chr_13	38292	39342	Not_secreted	Not_TM	Nucleus	-	-	OG_18592	True	True	-	-	-	predicted protein	GO:0008150, GO:0003674, GO:0005575
Zt09_chr_13_00005	chr_13	39384	39866	Not_secreted	Not_TM	Nucleus	-	-	OG_18607	True	True	-	-	-	predicted protein	GO:0008150, GO:0003674, GO:0005575
Zt09_chr_13_00359	chr_13	1095852	1097659	Not_secreted	Not_TM	Cytoplasm	-	-	OG_4595	False	False	-	-	-	similar to fad dependent oxidoreductase superfamily	GO:0016491, GO:0055114
Zt09_chr_13_00355	chr_13	1086333	1086612	Secreted	Not_TM	Extracellular	Effector	Apoplastic	OG_10120	True	False	-	-	-	hypothetical protein	GO:0006952
Zt09_chr_13_00356	chr_13	1089166	1090449	Not_secreted	Not_TM	Mitochondrion	-	-	OG_4496	False	False	Possible CAZyme	CE10	-	hypothetical protein	GO:0016787, GO:0008152
Zt09_chr_13_00358	chr_13	1093145	1094577	Not_secreted	TM	Cell_membrane	-	-	OG_4604	False	False	-	-	-	similar to integral membrane protein	GO:0016021
Zt09_chr_13_00357	chr_13	1090730	1092547	Not_secreted	TM	Cell_membrane	-	-	OG_4488	False	False	-	-	-	similar to related to allantoate permease	GO:0016021, GO:0055085
Zt09_chr_13_00360	chr_13	1097891	1099692	Not_secreted	TM	Cell_membrane	-	-	OG_4586	False	False	-	-	-	similar to MFS general substrate transporter	GO:0016021, GO:0055085
Zt09_chr_14_00074	chr_14	451255	454033	Not_secreted	Not_TM	Cytoplasm	-	-	OG_11913	True	True	-	-	-	hypothetical protein	GO:0008150, GO:0003674, GO:0005575
Zt09_chr_14_00073	chr_14	447134	448112	Not_secreted	Not_TM	-	-	-	OG_18290	True	True	-	-	-	predicted protein	GO:0008150, GO:0003674, GO:0005575
Zt09_chr_14_00075	chr_14	475099	476073	Not_secreted	Not_TM	Cytoplasm	-	-	OG_12309	False	False	-	-	-	similar to BTB/POZ domain protein	GO:0005515
Zt09_chr_15_00009	chr_15	81417	81777	Not_secreted	Not_TM	Nucleus	-	-	OG_18853	True	True	-	-	-	predicted protein	GO:0008150, GO:0003674, GO:0005575
Zt09_chr_15_00010	chr_15	84678	85531	Not_secreted	Not_TM	Nucleus	-	-	OG_12246	True	True	-	-	-	predicted protein	GO:0008150, GO:0003674, GO:0005575
Zt09_chr_15_00011	chr_15	97860	98871	Not_secreted	Not_TM	Plastid	-	-	OG_12247	True	True	-	-	-	predicted protein	GO:0008150, GO:0003674, GO:0005575
Zt09_chr_15_00070	chr_15	461065	462349	Not_secreted	Not_TM	Endoplasmic_reticulum	-	-	OG_11327	True	False	-	-	-	predicted protein	GO:0008150, GO:0003674, GO:0005575
Zt09_chr_15_00073	chr_15	472693	474854	Not_secreted	Not_TM	Cytoplasm	-	-	OG_11127	True	False	-	-	-	predicted protein	GO:0008150, GO:0003674, GO:0005575
Zt09_chr_15_00072	chr_15	467352	468513	Not_secreted	Not_TM	Plastid	-	-	OG_11326	True	False	-	-	-	predicted protein	GO:0008150, GO:0003674, GO:0005575
Zt09_chr_15_00071	chr_15	462888	463830	Not_secreted	Not_TM	-	-	-	OG_11932	True	True	-	-	Up regulated in necrotrophic phase	predicted protein	GO:0008150, GO:0003674, GO:0005575
Zt09_chr_15_00074	chr_15	475686	476855	Not_secreted	Not_TM	Nucleus	-	-	OG_11126	True	False	-	-	-	predicted protein	GO:0008150, GO:0003674, GO:0005575
Zt09_chr_15_00075	chr_15	477422	478451	Not_secreted	Not_TM	Nucleus	-	-	OG_11125	True	False	-	-	-	predicted protein	GO:0008150, GO:0003674, GO:0005575
Zt09_chr_15_00076	chr_15	479110	480491	Not_secreted	Not_TM	Golgi_apparatus	-	-	OG_11124	True	False	-	-	-	predicted protein	GO:0008150, GO:0003674, GO:0005575
Zt09_chr_19_00013	chr_19	59328	60189	Not_secreted	Not_TM	Nucleus	-	-	OG_11408	True	False	-	-	-	predicted protein	GO:0008150, GO:0003674, GO:0005575
Zt09_chr_19_00016	chr_19	76781	79027	Not_secreted	Not_TM	Cytoplasm	-	-	OG_11614	True	False	-	-	-	predicted protein	GO:0008150, GO:0003674, GO:0005575
Zt09_chr_19_00014	chr_19	67885	70100	Not_secreted	Not_TM	Nucleus	-	-	OG_11770	True	False	-	-	-	predicted protein	GO:0008150, GO:0003674, GO:0005575
Zt09_chr_19_00015	chr_19	72350	74897	Not_secreted	Not_TM	-	-	-	OG_18320	True	True	-	-	-	predicted protein	GO:0008150, GO:0003674, GO:0005575
Zt09_chr_19_00057	chr_19	299793	301981	Not_secreted	Not_TM	Cytoplasm	-	-	OG_18322	True	True	-	-	-	predicted protein	GO:0008150, GO:0003674, GO:0005575
Zt09_chr_19_00059	chr_19	314776	315304	Not_secreted	Not_TM	Nucleus	-	-	OG_18302	True	True	-	-	-	predicted protein	GO:0008150, GO:0003674, GO:0005575
Zt09_chr_19_00058	chr_19	313872	314510	Not_secreted	Not_TM	Plastid	-	-	OG_11991	True	True	-	-	-	predicted protein	GO:0008150, GO:0003674, GO:0005575
Zt09_chr_19_00060	chr_19	317877	319061	Not_secreted	Not_TM	-	-	-	OG_18327	True	True	-	-	-	predicted protein	GO:0008150, GO:0003674, GO:0005575
Zt09_chr_21_00027	chr_21	160471	161868	Not_secreted	Not_TM	Plastid	-	-	OG_18357	True	True	-	-	-	hypothetical protein	GO:0005515
Zt09_chr_21_00029	chr_21	170995	171808	Not_secreted	Not_TM	Nucleus	-	-	OG_18352	True	True	-	-	-	predicted protein	GO:0008150, GO:0003674, GO:0005575
Zt09_chr_21_00028	chr_21	169563	170028	Not_secreted	Not_TM	Nucleus	-	-	OG_18355	True	True	-	-	-	predicted protein	GO:0008150, GO:0003674, GO:0005575

## Sheet: Table_S2D
Table S2 D: Summary of the converted marker and non-converted marker in genomic compartments with the indicated presence/absence of specific histone modifications.
	-H3K4me2-H3K9me3-H3K27me3			-H3K4me2-H3K9me3+H3K27me3			-H3K4me2-H3K9me3+H3K27me3			-H3K4me2+H3K9me3+H3K27me3			+H3K4me2-H3K9me3-H3K27me3			+H3K4me2-H3K9me3+H3K27me3			+H3K4me2+H3K9me3-H3K27me3			+H3K4me2+H3K9me3+H3K27me3
tetrad	converted marker	all marker	rate	converted marker	all marker	rate	converted marker	all marker	rate	converted marker	all marker	rate	converted marker	all marker	rate	converted marker	all marker	rate	converted marker	all marker	rate	converted marker	all marker	rate
A01-6	32	70183	0.00046	9	10374	0.00087	66	2414	0.02734	13	1197	0.01086	23	35973	0.00064	3	829	0.00362	0	224	0	0	40	0
A03-4	11	61343	0.00018	3	8915	0.00034	76	2233	0.03403	8	827	0.00967	15	31531	0.00048	0	527	0	0	199	0	0	23	0
A03-8	41	66214	0.00062	8	12638	0.00063	90	2268	0.03968	14	1448	0.00967	7	34046	0.00021	3	694	0.00432	0	211	0	0	31	0
A03-9	39	63316	0.00062	16	13403	0.00119	71	2175	0.03264	16	1658	0.00965	19	32474	0.00059	3	818	0.00367	0	189	0	0	41	0
A04-4	46	66829	0.00069	9	12722	0.00071	82	2194	0.03737	21	1652	0.01271	38	34201	0.00111	6	800	0.0075	1	215	0.00465	3	48	0.0625
A05-3	30	67628	0.00044	11	13741	0.0008	68	2264	0.03004	17	1668	0.01019	18	34691	0.00052	0	846	0	0	219	0	2	40	0.05
A06-4	89	69750	0.00128	13	12251	0.00106	90	2390	0.03766	36	1529	0.02354	52	35753	0.00145	0	599	0	3	232	0.01293	0	30	0
A06-5	105	70514	0.00149	17	12518	0.00136	85	2399	0.03543	16	1497	0.01069	18	36065	0.0005	0	613	0	3	231	0.01299	0	31	0
A06-6	116	69931	0.00166	10	12354	0.00081	96	2461	0.03901	12	1483	0.00809	95	35706	0.00266	0	597	0	4	215	0.0186	0	30	0
A06-9	37	69757	0.00053	19	10194	0.00186	102	2405	0.04241	18	971	0.01854	17	35693	0.00048	0	551	0	0	213	0	0	27	0
A08-1	83	61569	0.00135	2	11162	0.00018	37	2109	0.01754	9	1269	0.00709	21	31714	0.00066	0	638	0	0	165	0	0	28	0
A08-4	56	68074	0.00082	13	11086	0.00117	44	2175	0.02023	46	1370	0.03358	21	34909	0.0006	0	466	0	0	212	0	0	17	0
A08-5	63	67752	0.00093	9	11585	0.00078	54	2195	0.0246	27	1336	0.02021	6	34777	0.00017	0	550	0	0	204	0	0	17	0
A09-3	42	67016	0.00063	12	13850	0.00087	73	2281	0.032	28	1758	0.01593	16	34466	0.00046	4	857	0.00467	0	209	0	0	44	0
A10-2	50	66368	0.00075	6	13615	0.00044	56	2283	0.02453	13	1645	0.0079	39	33995	0.00115	3	865	0.00347	0	205	0	0	41	0
S1C4_A2	67	66782	0.001	16	12125	0.00132	95	2264	0.04196	13	1660	0.00783	25	34276	0.00073	3	839	0.00358	3	218	0.01376	0	45	0
S1C4_A5	47	68450	0.00069	12	12381	0.00097	50	2300	0.02174	22	1703	0.01292	16	34984	0.00046	7	862	0.00812	0	219	0	0	45	0
S1C8_A1	48	64781	0.00074	19	11675	0.00163	91	2222	0.04095	27	1184	0.0228	43	33328	0.00129	0	825	0	0	207	0	0	40	0
S2C14_A1	108	66825	0.00162	5	12169	0.00041	45	2269	0.01983	31	1604	0.01933	26	34284	0.00076	0	607	0	0	212	0	0	31	0
S3C3_A2	49	67376	0.00073	13	12888	0.00101	45	2254	0.01996	21	1733	0.01212	32	34492	0.00093	0	806	0	0	216	0	0	44	0
S4C1_A1	65	68493	0.00095	6	13365	0.00045	66	2269	0.02909	24	1603	0.01497	62	35162	0.00176	0	769	0	0	221	0	0	29	0
S4C7_A1	72	67280	0.00107	15	13651	0.0011	54	2279	0.02369	28	1658	0.01689	36	34522	0.00104	8	856	0.00935	0	212	0	0	40	0
S4C7_A3	96	70334	0.00136	15	14411	0.00104	70	2379	0.02942	12	1724	0.00696	62	36041	0.00172	9	898	0.01002	3	230	0.01304	0	44	0
sums	1392	1546565	0.000900059	258	283073	0.00091	1606	52482	0.0306	472	34177	0.01381	707	793083	0.00089	49	16712	0.00293	17	4878	0.00349	5	806	0.0062
compartment	con	ncon	Chi-square	Yates correction	pval	pval (Yates)	significance
-H3K4me2-H3K9me3-H3K27me3	1392	1545173
-H3K4me2-H3K9me3+H3K27me3	258	282815	0.0343	0.0299	0.853048	0.879835	ns
-H3K4me2+H3K9me3-H3K27me3	1606	50876	23927.7	23911.9	<0.00001	<0.00001	***
-H3K4me2+H3K9me3+H3K27me3	472	33705	4732.03	4721.08	<0.00001	<0.00001	***
+H3K4me2-H3K9me3-H3K27me3	707	792376	0.0433	0.0342	0.835215	0.853266	ns
+H3K4me2-H3K9me3+H3K27me3	49	16663	72.1252	71.9352	<0.00001	<0.00001	***
+H3K4me2+H3K9me3-H3K27me3	17	4861	35.8102	33.0179	<0.00001	<0.00001	***
+H3K4me2+H3K9me3+H3K27me3	5	801	25.1195	19.5839	<0.00001	<0.00001	***
