# Supplementary material for: Repeat-Induced Point Mutation and Gene Conversion Coinciding with Heterochromatin Shape the Genome of a Plant-Pathogenic Fungus
Source: mBio. 2023 Apr 24;14(3):e03290-22. doi: 10.1128/mbio.03290-22 (PMC10294615; doi:10.1128/mbio.03290-22)
Supplement: TABLE S3 [file mbio.03290-22-s0004.xlsx]

## Sheet: Table_S3A
Table S3 A: List of all meiotic de novo mutations.
tetrad	chromosome	position(bp)	REF	ALT	mutation type	In TE or in RIP region on chr3	coverage in IPO94269 parent	coverage in IPO323 parent	∆chr in IPO323 parent	mtDNA
A01-6	chr1	47524	G	A	transition	in	28	8	15	IPO323
A01-6	chr11	777822	G	A	transition	out	12	15	15	IPO323
A01-6	chr11	779527	G	A	transition	out	10	11	15	IPO323
A01-6	chr11	779912	G	A	transition	out	13	16	15	IPO323
A01-6	chr11	797077	C	T	transition	out	21	18	15	IPO323
A01-6	chr11	797365	C	T	transition	out	24	15	15	IPO323
A01-6	chr11	798760	G	A	transition	out	11	9	15	IPO323
A01-6	chr16	10171	C	T	transition	in	18	15	15	IPO323
A01-6	chr19	86688	G	A	transition	in	513	12	15	IPO323
A01-6	chr2	871632	G	A	transition	in	19	19	15	IPO323
A01-6	chr4	2562264	G	A	transition	in	6	11	15	IPO323
A01-6	chr4	2562403	C	T	transition	in	9	22	15	IPO323
A01-6	chr4	2562530	G	A	transition	in	20	18	15	IPO323
A01-6	chr7	12363	C	T	transition	out	25	12	15	IPO323
A01-6	chr7	1280817	C	T	transition	in	39	10	15	IPO323
A03-4	chr11	779980	G	A	transition	out	13	16	-	IPO323
A03-4	chr12	18564	G	A	transition	in	79	16	-	IPO323
A03-4	chr2	1073931	G	A	transition	in	18	6	-	IPO323
A03-4	chr4	1161802	G	A	transition	in	16	17	-	IPO323
A03-4	chr6	811986	G	A	transition	in	37	15	-	IPO323
A03-4	chr6	2409008	A	T	transversion	out	20	14	-	IPO323
A03-4	chr6	2544669	G	A	transition	in	23	16	-	IPO323
A03-4	chr9	814374	C	G	transversion	out	27	15	-	IPO323
A03-8	chr1	176100	C	T	transition	out	24	11	-	IPO323
A03-8	chr1	891517	C	T	transition	out	14	13	-	IPO323
A03-8	chr10	1412311	C	T	transition	in	29	29	-	IPO323
A03-8	chr13	321890	C	T	transition	in	8	22	-	IPO323
A03-8	chr13	321898	C	T	transition	in	9	24	-	IPO323
A03-8	chr13	441989	C	T	transition	in	7	14	-	IPO323
A03-8	chr15	629988	G	A	transition	in	10	36	-	IPO323
A03-8	chr4	1889247	A	G	transition	out	22	11	-	IPO323
A03-8	chr4	2011817	C	T	transition	in	35	24	-	IPO323
A03-8	chr7	2007482	C	T	transition	out	18	21	-	IPO323
A03-8	chr8	2030990	T	G	transversion	out	20	11	-	IPO323
A03-9	chr11	779930	G	A	transition	out	16	14	-	IPO94269
A03-9	chr13	446800	G	A	transition	in	16	19	-	IPO94269
A03-9	chr13	448025	C	T	transition	in	22	24	-	IPO94269
A03-9	chr21	32980	G	A	transition	in	32	19	-	IPO94269
A03-9	chr4	720906	C	T	transition	out	14	10	-	IPO94269
A03-9	chr4	2557158	G	A	transition	out	12	16	-	IPO94269
A03-9	chr6	1671218	C	T	transition	in	9	10	-	IPO94269
A04-4	chr1	21443	C	T	transition	out	26	24	16	IPO323
A04-4	chr1	57292	C	T	transition	in	13	16	16	IPO323
A04-4	chr1	57314	C	T	transition	in	12	22	16	IPO323
A04-4	chr1	5104777	G	A	transition	out	9	13	16	IPO323
A04-4	chr11	799123	G	A	transition	out	13	14	16	IPO323
A04-4	chr17	49923	G	A	transition	in	33	24	16	IPO323
A04-4	chr17	561931	G	A	transition	in	93	11	16	IPO323
A04-4	chr2	935310	G	A	transition	in	88	7	16	IPO323
A04-4	chr21	36064	G	A	transition	in	16	22	16	IPO323
A04-4	chr21	406932	C	T	transition	in	24	11	16	IPO323
A04-4	chr3	1669354	G	A	transition	rip_region	46	16	16	IPO323
A04-4	chr3	1669744	G	A	transition	rip_region	38	10	16	IPO323
A04-4	chr3	1674955	G	A	transition	rip_region	39	23	16	IPO323
A04-4	chr3	1675394	C	T	transition	rip_region	53	11	16	IPO323
A04-4	chr3	1675444	C	T	transition	rip_region	42	6	16	IPO323
A04-4	chr3	1675507	C	T	transition	rip_region	41	12	16	IPO323
A04-4	chr3	1676044	G	A	transition	rip_region	38	10	16	IPO323
A04-4	chr3	1676983	G	A	transition	rip_region	37	13	16	IPO323
A04-4	chr3	1677249	C	T	transition	rip_region	36	6	16	IPO323
A04-4	chr3	1677462	G	A	transition	rip_region	32	8	16	IPO323
A04-4	chr3	1677475	G	A	transition	rip_region	30	9	16	IPO323
A04-4	chr3	1677530	G	A	transition	rip_region	38	14	16	IPO323
A04-4	chr3	1677823	C	T	transition	rip_region	36	8	16	IPO323
A04-4	chr3	1677856	C	T	transition	rip_region	36	8	16	IPO323
A04-4	chr3	1677909	C	T	transition	rip_region	34	11	16	IPO323
A04-4	chr3	1678288	C	T	transition	rip_region	41	14	16	IPO323
A04-4	chr3	1678598	G	A	transition	rip_region	43	18	16	IPO323
A04-4	chr3	1679462	G	A	transition	rip_region	43	14	16	IPO323
A04-4	chr3	1679590	C	T	transition	rip_region	29	14	16	IPO323
A04-4	chr3	1679724	C	T	transition	rip_region	27	9	16	IPO323
A04-4	chr3	1679748	C	T	transition	rip_region	25	6	16	IPO323
A04-4	chr3	1679977	C	T	transition	rip_region	31	15	16	IPO323
A04-4	chr3	1680490	C	T	transition	rip_region	34	11	16	IPO323
A04-4	chr6	2557456	C	T	transition	in	59	19	16	IPO323
A04-4	chr8	2180436	C	T	transition	in	26	17	16	IPO323
A05-3	chr1	59773	C	T	transition	in	36	11	20	IPO323
A05-3	chr11	264512	T	A	transversion	out	22	9	20	IPO323
A05-3	chr11	779912	G	A	transition	out	13	14	20	IPO323
A05-3	chr11	779956	G	A	transition	out	13	9	20	IPO323
A05-3	chr11	779965	G	A	transition	out	14	9	20	IPO323
A05-3	chr12	695430	G	A	transition	out	25	11	20	IPO323
A05-3	chr14	280066	C	T	transition	out	14	14	20	IPO323
A05-3	chr15	10188	C	T	transition	in	31	10	20	IPO323
A05-3	chr16	22033	G	A	transition	in	15	9	20	IPO323
A05-3	chr21	41905	G	A	transition	in	25	18	20	IPO323
A05-3	chr3	1668695	C	T	transition	rip_region	50	19	20	IPO323
A05-3	chr3	1669447	G	A	transition	rip_region	46	18	20	IPO323
A05-3	chr3	1669803	G	A	transition	rip_region	43	15	20	IPO323
A05-3	chr3	1672488	G	A	transition	rip_region	25	16	20	IPO323
A05-3	chr3	1673027	G	A	transition	rip_region	33	24	20	IPO323
A05-3	chr3	1673095	C	T	transition	rip_region	30	22	20	IPO323
A05-3	chr3	1673622	G	A	transition	rip_region	26	16	20	IPO323
A05-3	chr3	1673879	G	A	transition	rip_region	37	9	20	IPO323
A05-3	chr3	1675068	G	A	transition	rip_region	49	17	20	IPO323
A05-3	chr3	1675222	G	A	transition	rip_region	40	18	20	IPO323
A05-3	chr3	1675233	G	A	transition	rip_region	39	15	20	IPO323
A05-3	chr3	1675265	G	A	transition	rip_region	42	15	20	IPO323
A05-3	chr3	1675335	G	A	transition	rip_region	47	13	20	IPO323
A05-3	chr3	1675535	C	T	transition	rip_region	43	6	20	IPO323
A05-3	chr3	1675850	G	A	transition	rip_region	41	19	20	IPO323
A05-3	chr3	1676053	G	A	transition	rip_region	35	20	20	IPO323
A05-3	chr3	1677109	G	A	transition	rip_region	46	21	20	IPO323
A05-3	chr3	1677304	G	A	transition	rip_region	41	12	20	IPO323
A05-3	chr3	1677406	G	A	transition	rip_region	36	15	20	IPO323
A05-3	chr3	1679134	G	A	transition	rip_region	36	15	20	IPO323
A05-3	chr3	1679862	C	T	transition	rip_region	36	12	20	IPO323
A05-3	chr3	1679986	G	A	transition	rip_region	35	20	20	IPO323
A05-3	chr3	1680127	G	A	transition	rip_region	41	12	20	IPO323
A05-3	chr3	1680759	G	A	transition	rip_region	40	24	20	IPO323
A05-3	chr3	1681771	G	A	transition	rip_region	48	20	20	IPO323
A05-3	chr3	1681900	G	A	transition	rip_region	40	14	20	IPO323
A05-3	chr4	922094	T	C	transition	out	18	15	20	IPO323
A05-3	chr5	1155888	C	T	transition	in	15	20	20	IPO323
A05-3	chr6	1333437	G	C	transversion	out	22	21	20	IPO323
A05-3	chr9	746998	G	A	transition	in	13	27	20	IPO323
A05-3	chr9	1070492	G	A	transition	in	28	13	20	IPO323
A06-4	chr2	363821	C	T	transition	in	11	14	19	IPO323
A06-4	chr2	816995	C	T	transition	in	36	18	19	IPO323
A06-4	chr2	934602	C	T	transition	in	58	22	19	IPO323
A06-4	chr2	3253338	G	A	transition	in	8	16	19	IPO323
A06-4	chr4	223002	G	A	transition	out	18	8	19	IPO323
A06-4	chr4	282885	G	A	transition	in	12	21	19	IPO323
A06-4	chr7	2651419	C	T	transition	in	14	12	19	IPO323
A06-5	chr10	1341412	C	T	transition	out	22	11	19	IPO323
A06-5	chr15	602670	C	T	transition	in	35	15	19	IPO323
A06-5	chr15	615316	C	T	transition	in	19	7	19	IPO323
A06-5	chr16	10172	G	A	transition	in	18	23	19	IPO323
A06-5	chr16	11242	C	T	transition	in	43	19	19	IPO323
A06-5	chr16	13812	G	A	transition	in	12	13	19	IPO323
A06-5	chr16	18761	C	T	transition	in	21	13	19	IPO323
A06-5	chr2	1486520	C	T	transition	in	26	19	19	IPO323
A06-5	chr21	42443	C	T	transition	in	21	20	19	IPO323
A06-5	chr3	13652	G	A	transition	in	42	20	19	IPO323
A06-5	chr3	791714	A	G	transition	in	11	21	19	IPO323
A06-5	chr3	1672504	C	T	transition	rip_region	20	14	19	IPO323
A06-5	chr3	1674955	G	A	transition	rip_region	39	14	19	IPO323
A06-5	chr3	1675288	G	A	transition	rip_region	49	9	19	IPO323
A06-5	chr3	1675893	G	A	transition	rip_region	38	9	19	IPO323
A06-5	chr3	1676152	G	A	transition	rip_region	47	12	19	IPO323
A06-5	chr3	1678717	C	T	transition	rip_region	43	11	19	IPO323
A06-5	chr4	1161724	C	T	transition	in	8	34	19	IPO323
A06-5	chr7	1822613	G	A	transition	in	9	7	19	IPO323
A06-5	chr9	206692	C	T	transition	in	220	10	19	IPO323
A06-5	chr9	747114	C	T	transition	in	20	24	19	IPO323
A06-6	chr11	1050987	C	T	transition	in	51	15	19	IPO94269
A06-6	chr13	441989	C	T	transition	in	7	7	19	IPO94269
A06-6	chr13	448215	C	T	transition	in	8	19	19	IPO94269
A06-6	chr15	9683	C	T	transition	in	23	12	19	IPO94269
A06-6	chr15	606380	C	T	transition	in	11	12	19	IPO94269
A06-6	chr17	414596	C	T	transition	out	39	12	19	IPO94269
A06-6	chr3	1836925	G	A	transition	out	10	13	19	IPO94269
A06-6	chr6	662460	G	A	transition	in	6	23	19	IPO94269
A06-6	chr6	662579	G	A	transition	in	17	14	19	IPO94269
A06-6	chr7	1270935	G	A	transition	in	9	8	19	IPO94269
A06-9	chr10	1257745	G	A	transition	in	12	20	19	IPO323
A06-9	chr11	777580	C	T	transition	out	10	20	19	IPO323
A06-9	chr11	779912	G	A	transition	out	13	10	19	IPO323
A06-9	chr11	779956	G	A	transition	out	13	9	19	IPO323
A06-9	chr11	797850	G	A	transition	out	6	18	19	IPO323
A06-9	chr11	797902	G	A	transition	out	9	15	19	IPO323
A06-9	chr12	79675	G	A	transition	in	26	26	19	IPO323
A06-9	chr12	689458	C	T	transition	out	9	17	19	IPO323
A06-9	chr13	441973	G	A	transition	in	7	9	19	IPO323
A06-9	chr13	448229	G	A	transition	in	6	18	19	IPO323
A06-9	chr13	502386	C	T	transition	out	12	15	19	IPO323
A06-9	chr14	173728	C	T	transition	out	24	12	19	IPO323
A06-9	chr14	173771	C	T	transition	out	27	9	19	IPO323
A06-9	chr14	175196	C	T	transition	out	21	19	19	IPO323
A06-9	chr15	4475	C	T	transition	in	26	14	19	IPO323
A06-9	chr2	962945	C	T	transition	in	20	15	19	IPO323
A06-9	chr2	3609207	C	T	transition	in	8	10	19	IPO323
A06-9	chr3	762048	C	T	transition	in	13	18	19	IPO323
A06-9	chr3	768135	C	T	transition	in	16	17	19	IPO323
A06-9	chr5	233616	C	T	transition	in	47	19	19	IPO323
A06-9	chr5	2841978	C	T	transition	in	11	13	19	IPO323
A06-9	chr6	33906	G	A	transition	in	19	17	19	IPO323
A06-9	chr6	1724199	G	A	transition	in	6	22	19	IPO323
A06-9	chr7	1808532	G	A	transition	in	16	14	19	IPO323
A06-9	chr9	23663	C	T	transition	in	19	12	19	IPO323
A06-9	chr9	751947	G	A	transition	in	10	23	19	IPO323
A08-1	chr10	1258301	G	A	transition	in	15	41	14	IPO323
A08-1	chr10	1264966	G	A	transition	in	30	34	14	IPO323
A08-1	chr10	1309664	T	C	transition	in	25	33	14	IPO323
A08-1	chr11	778136	G	A	transition	out	7	14	14	IPO323
A08-1	chr11	779965	G	A	transition	out	14	17	14	IPO323
A08-1	chr11	779980	G	A	transition	out	13	17	14	IPO323
A08-1	chr13	652502	G	A	transition	in	12	34	14	IPO323
A08-1	chr13	1013142	C	T	transition	in	35	10	14	IPO323
A08-1	chr16	19880	C	T	transition	in	36	16	14	IPO323
A08-1	chr17	68953	G	A	transition	in	29	9	14	IPO323
A08-1	chr2	3238865	G	A	transition	in	22	19	14	IPO323
A08-1	chr2	3256925	G	A	transition	out	36	13	14	IPO323
A08-1	chr2	3256982	C	T	transition	out	31	15	14	IPO323
A08-1	chr2	3579653	G	A	transition	in	60	19	14	IPO323
A08-1	chr2	3585746	G	A	transition	in	23	12	14	IPO323
A08-1	chr3	1668802	C	T	transition	rip_region	54	17	14	IPO323
A08-1	chr3	1668956	C	T	transition	rip_region	37	25	14	IPO323
A08-1	chr3	1669201	C	T	transition	rip_region	48	19	14	IPO323
A08-1	chr3	1670282	C	T	transition	rip_region	28	23	14	IPO323
A08-1	chr3	1670827	C	T	transition	rip_region	34	12	14	IPO323
A08-1	chr3	1671242	C	T	transition	rip_region	32	20	14	IPO323
A08-1	chr3	1671264	C	T	transition	rip_region	32	20	14	IPO323
A08-1	chr3	1671307	C	T	transition	rip_region	26	12	14	IPO323
A08-1	chr3	1671687	C	T	transition	rip_region	35	6	14	IPO323
A08-1	chr3	1671707	C	T	transition	rip_region	31	8	14	IPO323
A08-1	chr3	1671840	C	T	transition	rip_region	35	12	14	IPO323
A08-1	chr3	1671959	C	T	transition	rip_region	37	13	14	IPO323
A08-1	chr3	1672139	C	T	transition	rip_region	31	19	14	IPO323
A08-1	chr3	1672537	C	T	transition	rip_region	26	20	14	IPO323
A08-1	chr3	1672574	C	T	transition	rip_region	34	21	14	IPO323
A08-1	chr3	1672584	C	T	transition	rip_region	33	16	14	IPO323
A08-1	chr3	1672678	C	T	transition	rip_region	40	16	14	IPO323
A08-1	chr3	1672710	C	T	transition	rip_region	35	20	14	IPO323
A08-1	chr3	1672718	C	T	transition	rip_region	33	21	14	IPO323
A08-1	chr3	1673843	C	T	transition	rip_region	42	16	14	IPO323
A08-1	chr3	1674172	C	T	transition	rip_region	42	16	14	IPO323
A08-1	chr3	1674245	C	T	transition	rip_region	46	20	14	IPO323
A08-1	chr3	1674248	C	T	transition	rip_region	48	21	14	IPO323
A08-1	chr3	1674506	C	T	transition	rip_region	22	26	14	IPO323
A08-1	chr3	1674564	C	T	transition	rip_region	34	27	14	IPO323
A08-1	chr3	1674630	C	T	transition	rip_region	32	34	14	IPO323
A08-1	chr3	1674680	C	T	transition	rip_region	28	26	14	IPO323
A08-1	chr3	1674713	C	T	transition	rip_region	26	29	14	IPO323
A08-1	chr3	1674825	C	T	transition	rip_region	38	22	14	IPO323
A08-1	chr3	1674829	C	T	transition	rip_region	38	23	14	IPO323
A08-1	chr3	1674851	C	T	transition	rip_region	37	26	14	IPO323
A08-1	chr3	1675016	C	T	transition	rip_region	48	21	14	IPO323
A08-1	chr3	1675144	C	T	transition	rip_region	35	20	14	IPO323
A08-1	chr3	1675762	C	T	transition	rip_region	48	19	14	IPO323
A08-1	chr3	1675785	C	T	transition	rip_region	50	15	14	IPO323
A08-1	chr3	1675931	C	T	transition	rip_region	42	15	14	IPO323
A08-1	chr3	1676910	C	T	transition	rip_region	48	10	14	IPO323
A08-1	chr3	1676962	C	T	transition	rip_region	38	9	14	IPO323
A08-1	chr3	1677030	C	T	transition	rip_region	44	17	14	IPO323
A08-1	chr3	1677288	C	T	transition	rip_region	37	13	14	IPO323
A08-1	chr3	1677906	C	T	transition	rip_region	34	8	14	IPO323
A08-1	chr3	1678118	C	T	transition	rip_region	44	12	14	IPO323
A08-1	chr3	1678189	G	A	transition	rip_region	55	15	14	IPO323
A08-1	chr3	1678233	G	A	transition	rip_region	48	11	14	IPO323
A08-1	chr3	1678270	C	T	transition	rip_region	46	12	14	IPO323
A08-1	chr3	1678615	G	A	transition	rip_region	43	17	14	IPO323
A08-1	chr3	1678722	C	T	transition	rip_region	41	15	14	IPO323
A08-1	chr3	1678874	C	T	transition	rip_region	32	14	14	IPO323
A08-1	chr3	1678900	G	A	transition	rip_region	37	13	14	IPO323
A08-1	chr3	1678979	G	A	transition	rip_region	45	9	14	IPO323
A08-1	chr3	1679134	G	A	transition	rip_region	36	16	14	IPO323
A08-1	chr3	1679185	G	A	transition	rip_region	39	20	14	IPO323
A08-1	chr3	1679256	C	T	transition	rip_region	45	17	14	IPO323
A08-1	chr3	1679703	C	T	transition	rip_region	31	11	14	IPO323
A08-1	chr3	1679724	C	T	transition	rip_region	27	12	14	IPO323
A08-1	chr3	1679769	C	T	transition	rip_region	23	9	14	IPO323
A08-1	chr3	1679772	C	T	transition	rip_region	24	9	14	IPO323
A08-1	chr3	1679973	C	T	transition	rip_region	31	23	14	IPO323
A08-1	chr3	1679986	G	A	transition	rip_region	35	22	14	IPO323
A08-1	chr3	1680012	C	T	transition	rip_region	39	19	14	IPO323
A08-1	chr3	1680293	C	T	transition	rip_region	47	8	14	IPO323
A08-1	chr3	1680546	C	T	transition	rip_region	30	15	14	IPO323
A08-1	chr3	1680633	C	T	transition	rip_region	38	21	14	IPO323
A08-1	chr3	1680698	C	T	transition	rip_region	46	21	14	IPO323
A08-1	chr3	1681135	C	T	transition	rip_region	28	9	14	IPO323
A08-1	chr3	1681260	C	T	transition	rip_region	36	13	14	IPO323
A08-1	chr3	1681787	G	A	transition	rip_region	50	6	14	IPO323
A08-1	chr3	1681915	C	T	transition	rip_region	38	15	14	IPO323
A08-1	chr3	1883424	G	A	transition	out	18	19	14	IPO323
A08-1	chr5	970089	C	T	transition	in	21	15	14	IPO323
A08-1	chr5	1081211	G	A	transition	in	38	19	14	IPO323
A08-1	chr5	2310503	G	A	transition	out	31	10	14	IPO323
A08-1	chr6	2126456	G	A	transition	in	28	36	14	IPO323
A08-1	chr7	2651428	G	A	transition	in	14	15	14	IPO323
A08-1	chr8	599028	C	T	transition	in	15	14	14	IPO323
A08-1	chr8	2414174	C	T	transition	in	12	26	14	IPO323
A08-1	chr9	563313	C	T	transition	in	18	7	14	IPO323
A08-1	chr9	1019839	T	C	transition	out	21	16	14	IPO323
A08-4	chr1	610373	G	T	transversion	out	19	21	14	IPO323
A08-4	chr1	805824	C	T	transition	out	18	9	14	IPO323
A08-4	chr1	1683935	C	T	transition	out	27	13	14	IPO323
A08-4	chr1	3943721	C	T	transition	out	19	16	14	IPO323
A08-4	chr1	4407508	C	T	transition	out	23	10	14	IPO323
A08-4	chr1	5616163	C	T	transition	out	19	21	14	IPO323
A08-4	chr1	5634496	C	T	transition	out	10	9	14	IPO323
A08-4	chr11	704118	C	T	transition	out	18	13	14	IPO323
A08-4	chr11	712241	A	G	transition	out	28	16	14	IPO323
A08-4	chr12	568034	C	T	transition	out	12	12	14	IPO323
A08-4	chr12	780252	A	G	transition	out	21	8	14	IPO323
A08-4	chr15	206449	A	T	transversion	out	31	10	14	IPO323
A08-4	chr2	474585	A	G	transition	out	17	11	14	IPO323
A08-4	chr2	633971	C	T	transition	out	11	13	14	IPO323
A08-4	chr2	1881562	C	T	transition	in	12	20	14	IPO323
A08-4	chr2	3409744	G	A	transition	out	21	20	14	IPO323
A08-4	chr3	1669294	G	A	transition	rip_region	46	17	14	IPO323
A08-4	chr3	1669387	G	A	transition	rip_region	46	13	14	IPO323
A08-4	chr3	1669773	G	A	transition	rip_region	42	18	14	IPO323
A08-4	chr3	1671840	C	T	transition	rip_region	35	12	14	IPO323
A08-4	chr3	1671890	C	T	transition	rip_region	34	10	14	IPO323
A08-4	chr3	1672142	C	T	transition	rip_region	33	18	14	IPO323
A08-4	chr3	1672724	C	T	transition	rip_region	32	21	14	IPO323
A08-4	chr3	1674031	C	T	transition	rip_region	20	15	14	IPO323
A08-4	chr3	1675394	C	T	transition	rip_region	53	17	14	IPO323
A08-4	chr3	1675528	C	T	transition	rip_region	44	16	14	IPO323
A08-4	chr3	1679769	C	T	transition	rip_region	23	9	14	IPO323
A08-4	chr3	1679847	C	T	transition	rip_region	35	11	14	IPO323
A08-4	chr3	1679973	C	T	transition	rip_region	31	23	14	IPO323
A08-4	chr3	1680133	G	A	transition	rip_region	42	14	14	IPO323
A08-4	chr3	1680309	C	T	transition	rip_region	42	9	14	IPO323
A08-4	chr3	1680698	C	T	transition	rip_region	46	21	14	IPO323
A08-4	chr3	3018053	G	A	transition	out	23	11	14	IPO323
A08-4	chr4	1488510	C	T	transition	out	16	13	14	IPO323
A08-4	chr4	2562365	C	T	transition	in	10	21	14	IPO323
A08-4	chr5	344926	C	T	transition	out	21	17	14	IPO323
A08-4	chr5	2686864	A	G	transition	in	6	16	14	IPO323
A08-4	chr7	1384023	C	T	transition	out	15	24	14	IPO323
A08-4	chr7	2523892	C	T	transition	in	20	16	14	IPO323
A08-4	chr8	1791774	C	T	transition	in	36	20	14	IPO323
A08-4	chr8	2298448	C	T	transition	in	13	17	14	IPO323
A08-4	chr8	2408108	C	T	transition	in	7	22	14	IPO323
A08-4	chr9	1105071	G	A	transition	out	18	20	14	IPO323
A08-4	chr9	1679764	G	A	transition	out	14	18	14	IPO323
A08-5	chr10	1621021	G	A	transition	in	20	19	14	IPO323
A08-5	chr16	6187	G	A	transition	in	21	18	14	IPO323
A08-5	chr17	20102	G	A	transition	in	7	19	14	IPO323
A08-5	chr2	812208	G	A	transition	in	33	21	14	IPO323
A08-5	chr2	817765	G	A	transition	in	19	37	14	IPO323
A08-5	chr2	1951290	G	A	transition	out	25	28	14	IPO323
A08-5	chr2	1951421	G	A	transition	out	24	21	14	IPO323
A08-5	chr3	1670964	C	T	transition	rip_region	29	15	14	IPO323
A08-5	chr3	1672009	C	T	transition	rip_region	34	9	14	IPO323
A08-5	chr7	1984061	C	T	transition	out	13	13	14	IPO323
A09-3	chr1	24295	G	C	transversion	in	26	18	18	IPO323
A09-3	chr1	3415303	G	A	transition	in	29	6	18	IPO323
A09-3	chr1	4257242	T	C	transition	out	15	9	18	IPO323
A09-3	chr10	1257817	G	A	transition	in	15	18	18	IPO323
A09-3	chr12	537298	G	A	transition	out	16	11	18	IPO323
A09-3	chr13	321836	G	A	transition	in	7	19	18	IPO323
A09-3	chr13	441955	G	A	transition	in	7	12	18	IPO323
A09-3	chr3	383844	C	A	transversion	in	30	20	18	IPO323
A09-3	chr4	1162076	G	A	transition	in	14	29	18	IPO323
A09-3	chr4	1252517	G	A	transition	in	21	20	18	IPO323
A09-3	chr5	310901	C	T	transition	in	22	14	18	IPO323
A09-3	chr5	1670576	C	T	transition	in	20	11	18	IPO323
A09-3	chr7	560506	T	C	transition	out	20	17	18	IPO323
A09-3	chr9	1055670	G	A	transition	in	17	8	18	IPO323
A09-3	chr9	1059508	G	A	transition	in	33	11	18	IPO323
A10-2	chr10	1124836	G	A	transition	in	8	35	-	IPO94269
A10-2	chr15	559814	T	A	transversion	out	20	10	-	IPO94269
A10-2	chr15	588240	G	A	transition	in	27	18	-	IPO94269
A10-2	chr17	66984	C	T	transition	in	46	22	-	IPO94269
A10-2	chr2	3699432	C	T	transition	in	6	14	-	IPO94269
A10-2	chr3	1674630	C	T	transition	rip_region	32	11	-	IPO94269
A10-2	chr3	1675229	C	T	transition	rip_region	39	11	-	IPO94269
A10-2	chr3	1679462	G	A	transition	rip_region	43	14	-	IPO94269
A10-2	chr3	1679519	C	T	transition	rip_region	33	13	-	IPO94269
A10-2	chr3	1680051	G	A	transition	rip_region	37	10	-	IPO94269
A10-2	chr3	1680177	G	A	transition	rip_region	44	14	-	IPO94269
A10-2	chr3	1680219	G	A	transition	rip_region	37	13	-	IPO94269
A10-2	chr3	1680625	C	T	transition	rip_region	36	12	-	IPO94269
A10-2	chr3	1680681	C	T	transition	rip_region	45	9	-	IPO94269
A10-2	chr3	1680698	C	T	transition	rip_region	46	12	-	IPO94269
A10-2	chr3	1680708	C	T	transition	rip_region	42	16	-	IPO94269
A10-2	chr3	1681002	C	T	transition	rip_region	43	14	-	IPO94269
A10-2	chr3	1682001	C	T	transition	rip_region	32	17	-	IPO94269
A10-2	chr6	35973	G	A	transition	in	8	17	-	IPO94269
A10-2	chr6	1578436	G	A	transition	in	11	22	-	IPO94269
A10-2	chr7	1744307	C	T	transition	out	22	9	-	IPO94269
A10-2	chr8	2386549	C	T	transition	in	41	35	-	IPO94269
A10-2	chr9	103268	C	T	transition	in	25	29	-	IPO94269
A10-2	chr9	206692	C	T	transition	in	220	19	-	IPO94269
S1C4_A2	chr1	3840567	C	T	transition	out	17	12	17	IPO323
S1C4_A2	chr11	797483	C	T	transition	out	9	23	17	IPO323
S1C4_A2	chr16	20716	C	T	transition	in	7	6	17	IPO323
S1C4_A2	chr16	600437	C	T	transition	in	29	6	17	IPO323
S1C4_A2	chr21	42101	C	T	transition	in	33	21	17	IPO323
S1C4_A5	chr1	2043238	G	A	transition	out	18	19	17	IPO323
S1C4_A5	chr1	5183042	C	T	transition	out	27	11	17	IPO323
S1C4_A5	chr13	448215	C	T	transition	in	8	19	17	IPO323
S1C4_A5	chr14	65909	G	A	transition	out	36	12	17	IPO323
S1C4_A5	chr15	9075	C	T	transition	in	8	12	17	IPO323
S1C4_A5	chr16	12172	G	A	transition	in	13	8	17	IPO323
S1C4_A5	chr16	146703	T	C	transition	out	35	10	17	IPO323
S1C4_A5	chr2	3704485	G	A	transition	in	14	19	17	IPO323
S1C4_A5	chr3	1668471	C	T	transition	rip_region	35	13	17	IPO323
S1C4_A5	chr3	1668481	C	T	transition	rip_region	33	15	17	IPO323
S1C4_A5	chr3	1668695	C	T	transition	rip_region	50	15	17	IPO323
S1C4_A5	chr3	1668869	C	T	transition	rip_region	35	9	17	IPO323
S1C4_A5	chr3	1668910	C	T	transition	rip_region	39	14	17	IPO323
S1C4_A5	chr3	1669061	C	T	transition	rip_region	41	12	17	IPO323
S1C4_A5	chr3	1669350	C	T	transition	rip_region	46	12	17	IPO323
S1C4_A5	chr3	1669408	C	T	transition	rip_region	50	9	17	IPO323
S1C4_A5	chr3	1669536	C	T	transition	rip_region	45	12	17	IPO323
S1C4_A5	chr3	1669702	C	T	transition	rip_region	49	13	17	IPO323
S1C4_A5	chr3	1669795	C	T	transition	rip_region	45	11	17	IPO323
S1C4_A5	chr3	1669899	C	T	transition	rip_region	51	20	17	IPO323
S1C4_A5	chr3	1669904	C	T	transition	rip_region	49	17	17	IPO323
S1C4_A5	chr3	1670163	C	T	transition	rip_region	42	13	17	IPO323
S1C4_A5	chr3	1670326	C	T	transition	rip_region	23	22	17	IPO323
S1C4_A5	chr3	1670864	C	T	transition	rip_region	34	17	17	IPO323
S1C4_A5	chr3	1670866	C	T	transition	rip_region	34	18	17	IPO323
S1C4_A5	chr3	1670972	C	T	transition	rip_region	28	15	17	IPO323
S1C4_A5	chr3	1674281	C	T	transition	rip_region	45	8	17	IPO323
S1C4_A5	chr3	1675629	C	T	transition	rip_region	43	14	17	IPO323
S1C4_A5	chr3	1676414	C	T	transition	rip_region	34	13	17	IPO323
S1C4_A5	chr3	1677024	C	T	transition	rip_region	44	7	17	IPO323
S1C4_A5	chr3	1677300	C	T	transition	rip_region	40	18	17	IPO323
S1C4_A5	chr3	1677352	C	T	transition	rip_region	35	10	17	IPO323
S1C4_A5	chr3	1677643	C	T	transition	rip_region	49	13	17	IPO323
S1C4_A5	chr3	1682001	C	T	transition	rip_region	32	16	17	IPO323
S1C4_A5	chr5	1810492	G	T	transversion	out	14	30	17	IPO323
S1C4_A5	chr5	2394080	C	T	transition	in	17	23	17	IPO323
S1C4_A5	chr8	1023240	C	T	transition	out	25	18	17	IPO323
S1C4_A5	chr8	2195461	C	T	transition	in	40	16	17	IPO323
S1C4_A5	chr9	1241118	A	G	transition	out	20	11	17	IPO323
S1C8_A1	chr11	778067	C	T	transition	out	9	6	15	IPO94269
S1C8_A1	chr11	779627	G	A	transition	out	10	14	15	IPO94269
S1C8_A1	chr11	779912	G	A	transition	out	13	16	15	IPO94269
S1C8_A1	chr11	779956	G	A	transition	out	13	17	15	IPO94269
S1C8_A1	chr11	779980	G	A	transition	out	13	19	15	IPO94269
S1C8_A1	chr11	795863	G	A	transition	out	14	12	15	IPO94269
S1C8_A1	chr11	795917	G	A	transition	out	12	13	15	IPO94269
S1C8_A1	chr11	799255	G	A	transition	out	8	13	15	IPO94269
S1C8_A1	chr13	720354	T	C	transition	out	29	8	15	IPO94269
S1C8_A1	chr2	816676	G	A	transition	in	6	8	15	IPO94269
S1C8_A1	chr3	14674	C	T	transition	in	11	18	15	IPO94269
S1C8_A1	chr5	1006921	T	A	transversion	out	21	14	15	IPO94269
S1C8_A1	chr6	521524	G	A	transition	in	19	8	15	IPO94269
S1C8_A1	chr9	93408	G	A	transition	in	21	16	15	IPO94269
S2C14_A1	chr1	47253	C	T	transition	in	10	10	19	IPO94269
S2C14_A1	chr10	1125276	G	A	transition	in	21	15	19	IPO94269
S2C14_A1	chr10	1138398	C	T	transition	in	20	28	19	IPO94269
S2C14_A1	chr10	1138409	C	T	transition	in	19	25	19	IPO94269
S2C14_A1	chr10	1408343	C	T	transition	in	6	18	19	IPO94269
S2C14_A1	chr11	1261908	T	C	transition	out	26	7	19	IPO94269
S2C14_A1	chr13	448146	G	A	transition	in	9	7	19	IPO94269
S2C14_A1	chr14	57229	G	A	transition	out	40	11	19	IPO94269
S2C14_A1	chr14	763286	G	A	transition	out	33	20	19	IPO94269
S2C14_A1	chr21	174157	C	T	transition	in	13	29	19	IPO94269
S2C14_A1	chr8	2182124	C	T	transition	in	56	11	19	IPO94269
S3C3_A2	chr13	441955	G	A	transition	in	7	17	16	IPO94269
S3C3_A2	chr13	441973	G	A	transition	in	7	16	16	IPO94269
S3C3_A2	chr3	1668478	G	A	transition	rip_region	33	16	16	IPO94269
S3C3_A2	chr3	1668648	G	A	transition	rip_region	43	14	16	IPO94269
S3C3_A2	chr3	1669153	G	A	transition	rip_region	43	11	16	IPO94269
S3C3_A2	chr3	1669313	G	A	transition	rip_region	49	16	16	IPO94269
S3C3_A2	chr3	1669324	G	A	transition	rip_region	50	16	16	IPO94269
S3C3_A2	chr3	1669387	G	A	transition	rip_region	46	11	16	IPO94269
S3C3_A2	chr3	1669592	G	A	transition	rip_region	51	11	16	IPO94269
S3C3_A2	chr3	1669968	G	A	transition	rip_region	44	9	16	IPO94269
S3C3_A2	chr3	1670028	G	A	transition	rip_region	37	15	16	IPO94269
S3C3_A2	chr3	1671567	G	A	transition	rip_region	44	18	16	IPO94269
S3C3_A2	chr3	1672329	G	A	transition	rip_region	36	15	16	IPO94269
S3C3_A2	chr3	1672426	G	A	transition	rip_region	27	15	16	IPO94269
S3C3_A2	chr3	1672718	C	T	transition	rip_region	33	7	16	IPO94269
S3C3_A2	chr3	1672826	G	A	transition	rip_region	23	15	16	IPO94269
S3C3_A2	chr3	1672889	G	A	transition	rip_region	31	12	16	IPO94269
S3C3_A2	chr3	1673014	G	A	transition	rip_region	33	8	16	IPO94269
S3C3_A2	chr3	1673027	G	A	transition	rip_region	33	9	16	IPO94269
S3C3_A2	chr3	1673161	G	A	transition	rip_region	35	16	16	IPO94269
S3C3_A2	chr3	1673173	G	A	transition	rip_region	36	17	16	IPO94269
S3C3_A2	chr3	1673229	G	A	transition	rip_region	41	12	16	IPO94269
S3C3_A2	chr3	1673248	G	A	transition	rip_region	35	16	16	IPO94269
S3C3_A2	chr3	1673348	G	A	transition	rip_region	44	24	16	IPO94269
S3C3_A2	chr3	1673519	G	A	transition	rip_region	27	11	16	IPO94269
S3C3_A2	chr3	1673539	G	A	transition	rip_region	29	12	16	IPO94269
S3C3_A2	chr3	1673684	G	A	transition	rip_region	28	15	16	IPO94269
S3C3_A2	chr3	1674103	G	A	transition	rip_region	30	16	16	IPO94269
S3C3_A2	chr3	1674114	G	A	transition	rip_region	31	15	16	IPO94269
S3C3_A2	chr3	1674641	G	A	transition	rip_region	32	18	16	IPO94269
S3C3_A2	chr3	1674987	G	A	transition	rip_region	46	22	16	IPO94269
S3C3_A2	chr3	1675244	G	A	transition	rip_region	44	14	16	IPO94269
S3C3_A2	chr3	1676263	G	A	transition	rip_region	38	6	16	IPO94269
S3C3_A2	chr3	1676274	G	A	transition	rip_region	37	6	16	IPO94269
S3C3_A2	chr3	1676485	G	A	transition	rip_region	40	8	16	IPO94269
S3C3_A2	chr3	1677376	G	A	transition	rip_region	29	6	16	IPO94269
S3C3_A2	chr3	1677649	G	A	transition	rip_region	48	13	16	IPO94269
S3C3_A2	chr3	1677999	G	A	transition	rip_region	46	10	16	IPO94269
S3C3_A2	chr3	1678075	G	A	transition	rip_region	50	7	16	IPO94269
S3C3_A2	chr3	1678162	G	A	transition	rip_region	56	9	16	IPO94269
S3C3_A2	chr3	1678251	G	A	transition	rip_region	42	13	16	IPO94269
S3C3_A2	chr3	1678404	G	A	transition	rip_region	41	21	16	IPO94269
S3C3_A2	chr3	1678426	G	A	transition	rip_region	40	16	16	IPO94269
S3C3_A2	chr3	1678615	G	A	transition	rip_region	43	17	16	IPO94269
S3C3_A2	chr3	1679372	G	A	transition	rip_region	44	10	16	IPO94269
S3C3_A2	chr3	1681060	G	A	transition	rip_region	44	13	16	IPO94269
S3C3_A2	chr3	1681257	G	A	transition	rip_region	36	14	16	IPO94269
S3C3_A2	chr4	2557351	C	T	transition	in	6	10	16	IPO94269
S3C3_A2	chr5	2204325	G	A	transition	in	12	28	16	IPO94269
S3C3_A2	chr5	2308259	G	A	transition	out	28	19	16	IPO94269
S3C3_A2	chr5	2310585	G	A	transition	out	29	12	16	IPO94269
S3C3_A2	chr5	2311808	G	A	transition	out	7	7	16	IPO94269
S3C3_A2	chr5	2686864	A	G	transition	in	6	18	16	IPO94269
S4C1_A1	chr11	796279	C	T	transition	out	16	19	14	IPO323
S4C1_A1	chr15	490000	C	G	transversion	out	37	8	14	IPO323
S4C1_A1	chr17	24185	C	T	transition	in	19	8	14	IPO323
S4C1_A1	chr17	26447	C	T	transition	in	9	15	14	IPO323
S4C1_A1	chr9	1326845	T	C	transition	out	23	25	14	IPO323
S4C7_A1	chr1	22088	G	A	transition	in	33	17	18	IPO323
S4C7_A1	chr1	59147	C	T	transition	in	14	11	18	IPO323
S4C7_A1	chr16	338939	G	A	transition	out	15	19	18	IPO323
S4C7_A1	chr5	2838638	C	T	transition	in	18	6	18	IPO323
S4C7_A1	chr6	207308	C	T	transition	in	12	12	18	IPO323
S4C7_A1	chr6	2506486	C	T	transition	in	20	14	18	IPO323
S4C7_A1	chr7	1270441	G	A	transition	in	13	10	18	IPO323
S4C7_A1	chr7	1272211	G	A	transition	in	8	10	18	IPO323
S4C7_A3	chr11	779516	C	T	transition	out	11	11	18	IPO323
S4C7_A3	chr13	442010	G	A	transition	in	9	11	18	IPO323
S4C7_A3	chr15	598655	G	A	transition	in	7	9	18	IPO323
S4C7_A3	chr19	426880	C	T	transition	in	14	14	18	IPO323
S4C7_A3	chr2	2803648	T	C	transition	out	25	7	18	IPO323
S4C7_A3	chr3	1672963	G	A	transition	rip_region	32	9	18	IPO323
S4C7_A3	chr3	1673173	G	A	transition	rip_region	36	8	18	IPO323
S4C7_A3	chr3	1673293	G	A	transition	rip_region	38	7	18	IPO323
S4C7_A3	chr3	1673336	G	A	transition	rip_region	39	6	18	IPO323
S4C7_A3	chr3	1675335	G	A	transition	rip_region	47	6	18	IPO323
S4C7_A3	chr3	1676071	G	A	transition	rip_region	41	8	18	IPO323
S4C7_A3	chr3	1676485	G	A	transition	rip_region	40	6	18	IPO323
S4C7_A3	chr3	1676686	G	A	transition	rip_region	44	6	18	IPO323
S4C7_A3	chr3	1676896	G	A	transition	rip_region	46	7	18	IPO323
S4C7_A3	chr3	1677100	C	T	transition	rip_region	45	7	18	IPO323
S4C7_A3	chr3	1677406	G	A	transition	rip_region	36	7	18	IPO323
S4C7_A3	chr3	1677649	G	A	transition	rip_region	48	6	18	IPO323
S4C7_A3	chr3	1681787	G	A	transition	rip_region	50	13	18	IPO323
S4C7_A3	chr3	1681823	C	T	transition	rip_region	53	8	18	IPO323
S4C7_A3	chr3	1681933	G	A	transition	rip_region	29	13	18	IPO323
S4C7_A3	chr3	1682116	G	A	transition	rip_region	35	6	18	IPO323
S4C7_A3	chr3	1682263	G	A	transition	rip_region	36	10	18	IPO323
S4C7_A3	chr8	223444	G	A	transition	out	23	8	18	IPO323
S4C7_A3	chr9	753048	C	T	transition	in	12	11	18	IPO323

## Sheet: Table_S3B
Table S3 B: Overview of tetrads, spores, mapping results and the number of high-fidelity SNPs.
									total number of high fidelity SNPs			SNP density (per 1000 bp)
tetrad	ascospore	library_ID	Bioproject	deleted_chr_in_IPO323_parent	absent_chr_in_IPO94269_parent	number of mapped reads	number_of_bases_coverage>5	percentage_of_genome_covered	Genome	Core Chromosome	Accessory chromosome	Genome	Core Chromosome	Accessory chromosome	normalised coverage of duplicated region (chr3:1668370-1682371 compared to coverage of chromosome 3)
A01-6	T0141	3767_A	PRJNA904559	15	18,20	8716606	36666335	92.3905	121234	113893	7341	3.24009	3.24688	3.13825	1.05817
	T0143	3767_B		15	18,20	7908095	37372328	94.1695							1.00265
	T0144	3767_C		15	18,20	8873790	37435896	94.3296							0.927913
	T0147	3767_D		15	18,20	7003969	37063197	93.3905							0.92902
A03-4	T325	3410_A	PRJNA438050	-	18,20	4230396	37409710	94.2637	105586	99775	5811	2.80876	2.8444	2.31137	0.937153
	T327	3410_C		-	18,20	7204218	36674173	92.4103							0.877527
	T329	3410_E		-	18,20	6395801	37648299	94.8648							0.870019
	T331	3410_G		-	18,20	3393309	35681672	89.9094							1.08463
A03-8	T0365	3767_E	PRJNA904559	-	18,20	5745622	37044511	93.3434	117546	107690	9856	3.10787	3.07005	3.59134	0.955742
	T0366	3767_F		-	18,20	8602469	37663481	94.9031							1.05894
	T0367	3767_G		-	18,20	7793273	37794039	95.2321							1.00636
	T0369	3767_H		-	18,20	7608048	37303204	93.9953							0.962756
A03-9	T0373	3767_I	PRJNA904559	-	18,20	8553944	37194159	93.7205	114074	102741	11333	2.95219	2.92896	3.18092	2.03407
	T0374	3767_J		-	18,20	7638603	37509246	94.5145							1.93432
	T0375	3767_K		-	18,20	9299876	36702602	92.4819							0.880887
	T0378	3767_L		-	18,20	7536195	37042557	93.3385							1.01268
A04-4	T0425	3767_M	PRJNA904559	16	18,20	7731603	37695785	94.9845	118661	108259	10402	3.11992	3.08627	3.51923	0.998535
	T0426	3767_N		16	18,20	8379885	37239570	93.8349							1.9542
	T0429	3767_O		16	18,20	7850937	37194381	93.7211							2.03387
	T0430	3767_P		16	18,20	7455041	36892859	92.9613							0.976886
A05-3	T0517	3767_U	PRJNA904559	20	18,20	6920918	37074486	93.419	121097	109749	11348	3.13394	3.12874	3.18513	2.22524
	T0518	3767_V		20	18,20	7735069	37342505	94.0943							1.85704
	T0519	3767_W		20	18,20	7302277	37268003	93.9066							1.0699
	T0523	3767_X		20	18,20	8979473	37271290	93.9149							0.969665
A06-4	T0625	3767_Y	PRJNA904559	19	18,20	8583673	37335471	94.0766	122534	113348	9186	3.21691	3.23135	3.04883	1.13521
	T0627	3767_Z		19	18,20	8211794	37118348	93.5295							0.944569
	T0629	3767_AA		19	18,20	8766189	37357649	94.1325							0.999019
	T0631	3767_AB		19	18,20	8663355	37276916	93.929							0.99486
A06-5	T0633	3767_AC	PRJNA904559	19	18,20	9358928	37332128	94.0682	123868	114458	9410	3.25193	3.26299	3.12318	0.987894
	T0635	3767_AD		19	18,20	8689779	37068104	93.4029							2.18811
	T0637	3767_AE		19	18,20	9145179	37137585	93.578							1.00713
	T0638	3767_AF		19	18,20	8117384	36846074	92.8434							1.9903
A06-6	T0641	3767_AG	PRJNA904559	19	18,20	8613262	36995350	93.2196	122777	113509	9268	3.22329	3.23594	3.07605	1.06879
	T0642	3767_AH		19	18,20	8462472	36341882	91.573							1.01378
	T0643	3767_AI		19	18,20	7979707	37309112	94.0102							1.04795
	T0644	3767_AJ		19	18,20	8326357	38177513	96.1983							1.03187
A06-9	T0665	3767_AK	PRJNA904559	19	18,20	8476291	37773470	95.1802	119811	113234	6577	3.14542	3.2281	2.18291	0.880023
	T0666	3767_AL		19	18,20	8067928	37241328	93.8394							0.980629
	T0667	3767_AM		19	18,20	8661195	37279552	93.9357							1.05062
	T0670	3767_AN		19	18,20	8420475	37101067	93.4859							1.06604
A08-1	T802	3410_J	PRJNA438050	14	18,20	4048979	36587476	92.1918	108654	100090	8564	2.86933	2.85338	3.06986	1.8373
	T803	3410_K		14	18,20	7932145	36548279	92.0931							2.0639
	T804	3410_L		14	18,20	3910242	36530561	92.0484							0.905488
	T806	3410_N		14	18,20	4531263	36238525	91.3125							0.928601
A08-4	T0825	3767_AO	PRJNA904559	14	18,20	8620117	37789131	95.2197	118309	110657	7652	3.21775	3.15463	4.52778	0.836151
	T0826	3767_AP		14	18,20	14345120	36701715	92.4797							2.0595
	T0828	3767_AQ		14	18,20	8298792	36737027	92.5687							2.0088
	T0831	3767_AR		14	18,20	8674903	37188410	93.706							1.10344
A08-5	T0833	3767_AS	PRJNA904559	14	18,20	7307830	36479261	91.9191	118416	110127	8289	3.16129	3.13952	3.48205	1.03362
	T0834	3767_AT		14	18,20	7134874	37067115	93.4004							0.993005
	T0836	3767_AU		14	18,20	8209790	37948107	95.6203							2.00369
	T0837	3767_AV		14	18,20	8581989	37346115	94.1034							2.00729
A09-3	T0917	3767_AW	PRJNA904559	18	18,20	7392852	37198411	93.7312	120481	108772	11709	3.118	3.10089	3.28646	0.961996
	T0918	3767_AX		18	18,20	6941996	36850457	92.8545							1.01201
	T0920	3767_AY		18	18,20	7433686	37510305	94.5171							1.09219
	T0921	3767_AZ		18	18,20	7575799	37092891	93.4653							1.06815
A10-2	T1009	3767_BA	PRJNA904559	-	18,20	7063049	37290504	93.9633	119017	107615	11402	3.08011	3.06791	3.20029	1.96294
	T1010	3767_BB		-	18,20	7379527	37076730	93.4246							1.00962
	T1012	3767_BC		-	18,20	8425207	37000370	93.2322							2.01324
	T1014	3767_BD		-	18,20	7033628	36606044	92.2386							0.982183
S1C4_A2	S1C409	3767_BE	PRJNA904559	17	18,20	7364039	36593063	92.2059	118209	108376	9833	3.10616	3.0896	3.3011	2.02091
	S1C411	3767_BF		17	18,20	7756433	37155045	93.622							0.89353
	S1C413	3767_BG		17	18,20	7327413	36977662	93.175							2.13372
	S1C415	3767_BH		17	18,20	6986708	37601101	94.7459							0.960399
S1C4_A5	S1C433	3767_BI	PRJNA904559	17	18,20	8537331	37649933	94.869	120944	110974	9970	3.17802	3.16367	3.34709	2.03052
	S1C434	3767_BJ		17	18,20	8247616	37370914	94.1659							2.00428
	S1C438	3767_BK		17	18,20	8497247	37483849	94.4505							0.940895
	S1C440	3767_BL		17	18,20	8444709	37151989	93.6143							0.977424
S1C8_A1	S1C801	3767_BM	PRJNA904559	15	18,20	7191619	36902826	92.9864	114262	105176	9086	3.00682	2.99838	3.10813	1.01726
	S1C802	3767_BN		15	18,20	7105040	36511419	92.0002							1.07552
	S1C803	3767_BO		15	18,20	7442856	37374657	94.1753							0.940422
	S1C805	3767_BP		15	18,20	7126641	37390035	94.2141							0.982234
S2C14_A1	S2C1425	3767_BQ	PRJNA904559	19	18,20	7339826	37391288	94.2172	118001	108557	9444	3.0979	3.09476	3.13446	0.866882
	S2C1426	3767_BR		19	18,20	8486212	37192301	93.7158							0.916299
	S2C1427	3767_BS		19	18,20	7468920	36560890	92.1248							1.08462
	S2C1431	3767_BT		19	18,20	8628805	37632799	94.8258							1.09847
S3C3_A2	S3C309	3767_BU	PRJNA904559	16	18,20	7363920	37073448	93.4164	119809	109323	10486	3.1501	3.1166	3.54765	0.931097
	S3C310	3767_BV		16	18,20	8391819	36728566	92.5473							2.00267
	S3C311	3767_BW		16	18,20	9525056	37064537	93.3939							0.954395
	S3C314	3767_BX		16	18,20	7704162	37987351	95.7192							2.22537
S4C1_A1	S4C101	3767_BY	PRJNA904559	14	18,20	9573225	37129568	93.5578	121911	111326	10585	3.21942	3.1737	3.79431	1.03223
	S4C102	3767_BZ		14	18,20	7530125	37347485	94.1069							0.984544
	S4C105	3767_CA		14	18,20	8494677	37692429	94.976							1.03413
	S4C107	3767_CB		14	18,20	8480263	37333601	94.0719							0.975694
S4C7_A1	S4C701	3767_CC	PRJNA904559	18	18,20	7014707	36960619	93.132	120498	109114	11384	3.11844	3.11064	3.19524	1.07716
	S4C702	3767_CD		18	18,20	8498023	37513143	94.5243							1.06493
	S4C703	3767_CE		18	18,20	9403904	37532108	94.5721							0.948067
	S4C707	3767_CF		18	18,20	7453097	36460026	91.8707							1.04678
S4C7_A3	S4C717	3767_CG	PRJNA904559	18	18,20	8720458	37428169	94.3102	126061	114091	11970	3.26241	3.25253	3.35972	0.950772
	S4C718	3767_CH		18	18,20	8718731	37298418	93.9832							0.990215
	S4C719	3767_CI		18	18,20	8770418	37324930	94.05							2.11466
	S4C723	3767_CJ		18	18,20	8663736	37147361	93.6026							1.98895
